# Supplementary material for: Poly[[diaqua­(ethanol)bis­(μ3-pyridine-2,3-dicarboxyl­ato)dimanganese(II)] monohydrate]
Source: Acta Crystallogr Sect E Struct Rep Online. 2009 Aug 19;65(Pt 9):m1092. doi: 10.1107/S1600536809031948 (PMC2970155; doi:10.1107/S1600536809031948)
Supplement: Supplementary file 1 [file e-65-m1092-sup1.cif]

##############################################################################
###                                                                        ###
###        Electronic paper (Acta Crystallographica Section E)             ###
###                                                                        ###
##############################################################################
#                                                                            #
# This CIF contains the data in a paper accepted for publication in Acta     #
# Crystallographica Section E. It conforms to the requirements of Notes      #
# for Authors for Section E, and has been peer reviewed under the auspices   #
# of the IUCr Commission on Journals.                                        #
#                                                                            #
# Full details of the Crystallographic Information File format               #
# are given in the paper "The Crystallographic Information File (CIF):       #
# a New Standard Archive File for Crystallography" by S. R. Hall, F. H.      #
# Allen and I. D. Brown [Acta Cryst. (1991), A47, 655-685].                  #
#                                                                            #
# The current version of the core CIF dictionary is obtainable from          #
# ftp://ftp.iucr.org/pub/cif_core.dic. The current version number is 2.4.    #
#                                                                            #
# Software is freely available for graphical display of the structure(s) in  #
# this CIF.  For information consult the CIF home page http://www.iucr.org/  #
# cif/home.html                                                              #
#                                                                            #
# This file may be used for bona fide research purposes within the           #
# scientific community so long as proper attribution is given to the journal # 
# article from which it was obtained.                                        #
#                                                                            #
##############################################################################
                                             
data_global
_audit_creation_method     'SHELXL97'
_journal_date_recd_electronic     2009-07-18
_journal_date_accepted     2009-08-12
_journal_name_full     'Acta Crystallographica, Section E'
_journal_year     2009
_journal_volume     65
_journal_issue      9
_journal_page_first     m1092
_journal_page_last     m1092
_journal_paper_category     QM
_journal_coeditor_code     BT5015
_publ_contact_author_name     'Yan-Qing Zhao'
_publ_contact_author_address
;
Department of Chemistry
Liaoning Medical University
Jinzhou 121001
People's Republic of China
;
_publ_contact_author_email     wuhua2009@yahoo.com.cn
_publ_contact_author_fax     +86-416-4673257
_publ_contact_author_phone     +86-416-4673257
_publ_section_title
;
Poly[[diaqua(ethanol)bis(\m~3~-pyridine-2,3-dicarboxylato)dimanganese(II)]
monohydrate]
;
loop_
    _publ_author_name
    _publ_author_address
    'Yan-Qing Zhao'
;
Department of Chemistry
Liaoning Medical University
Jinzhou 121001
People's Republic of China
;
data_I
_audit_creation_method     SHELXL-97
_chemical_name_systematic
;
Poly[[diaqua(ethanol)bis(\m~3~-pyridine-2,3-dicarboxylato)dimanganese(II)]
monohydrate]
;
_chemical_name_common     ?
_chemical_formula_moiety     'C16 H16 Mn2 N2 O11, H2 O'
_chemical_formula_sum     'C16 H18 Mn2 N2 O12'
_chemical_formula_iupac     '[Mn2 (C7 H3 N O4)2 (C2 H6 O) (H2 O)2], H2 O'
_chemical_formula_weight     540.20
_chemical_melting_point     ?
_symmetry_cell_setting     'triclinic'
_symmetry_space_group_name_H-M     'P -1'
_symmetry_space_group_name_hall     '-P 1 '
loop_
    _symmetry_equiv_pos_as_xyz
    'x, y, z'
    '-x, -y, -z'
_cell_length_a     8.4972(3)
_cell_length_b     10.2676(4)
_cell_length_c     12.6508(4)
_cell_angle_alpha     72.661(3)
_cell_angle_beta     74.859(3)
_cell_angle_gamma     70.588(3)
_cell_volume     977.43(6)
_cell_formula_units_Z     2
_cell_measurement_reflns_used     4623
_cell_measurement_theta_min     1.7
_cell_measurement_theta_max     29.3
_cell_measurement_temperature     293(2)
_exptl_crystal_description     block
_exptl_crystal_colour     colorless
_exptl_crystal_size_max     0.34
_exptl_crystal_size_mid     0.23
_exptl_crystal_size_min     0.19
_exptl_crystal_density_diffrn     1.835
_exptl_crystal_density_meas     ?
_exptl_crystal_density_method     'not measured'
_exptl_crystal_F_000     548
_exptl_absorpt_coefficient_mu     1.364
_exptl_absorpt_correction_type     multi-scan
_exptl_absorpt_process_details     '(CrysAlis RED; Oxford Diffraction, 2006)'
_exptl_absorpt_correction_T_min     0.765
_exptl_absorpt_correction_T_max     0.876
_exptl_special_details
;
;
_diffrn_ambient_temperature     293(2)
_diffrn_radiation_type     MoK\a
_diffrn_radiation_wavelength     0.71073
_diffrn_radiation_source     'fine-focus sealed tube'
_diffrn_radiation_monochromator     graphite
_diffrn_measurement_device_type     'Oxford Diffraction Gemini R Ultra'
_diffrn_measurement_method     \w
_diffrn_detector_area_resol_mean     10.0
_diffrn_reflns_number     11238
_diffrn_reflns_av_R_equivalents     0.0234
_diffrn_reflns_av_sigmaI/netI     0.0388
_diffrn_reflns_theta_min     1.71
_diffrn_reflns_theta_max     29.29
_diffrn_reflns_theta_full     25.00
_diffrn_measured_fraction_theta_max     0.865
_diffrn_measured_fraction_theta_full     1.000
_diffrn_reflns_limit_h_min     -10
_diffrn_reflns_limit_h_max     11
_diffrn_reflns_limit_k_min     -11
_diffrn_reflns_limit_k_max     14
_diffrn_reflns_limit_l_min     -17
_diffrn_reflns_limit_l_max     16
_diffrn_standards_number     ?
_diffrn_standards_interval_count     ?
_diffrn_standards_interval_time     ?
_diffrn_standards_decay_%     ?
_refine_special_details
;
Refinement of <i>F</i>^2^ against ALL reflections. The weighted <i>R</i>-factor
<i>wR</i> and goodness of fit <i>S</i> are based on <i>F</i>^2^, conventional
<i>R</i>-factors <i>R</i> are based on <i>F</i>, with <i>F</i> set to zero for
negative <i>F</i>^2^. The threshold expression of <i>F</i>^2^ >
\s(<i>F</i>^2^) is used only for calculating <i>R</i>-factors(gt) <i>etc</i>.
and is not relevant to the choice of reflections for refinement.
<i>R</i>-factors based on <i>F</i>^2^ are statistically about twice as large
as those based on <i>F</i>, and <i>R</i>- factors based on ALL data will be
even larger.
;
_reflns_number_total     4623
_reflns_number_gt     3432
_reflns_threshold_expression     I>2\s(I)
_refine_ls_structure_factor_coef     Fsqd
_refine_ls_matrix_type     full
_refine_ls_R_factor_all     0.0542
_refine_ls_R_factor_gt     0.0382
_refine_ls_wR_factor_gt     0.1180
_refine_ls_wR_factor_ref     0.1235
_refine_ls_goodness_of_fit_ref     1.038
_refine_ls_restrained_S_all     1.041
_refine_ls_number_reflns     4623
_refine_ls_number_parameters     310
_refine_ls_number_restraints     10
_refine_ls_hydrogen_treatment     mixed
_refine_ls_weighting_scheme     calc
_refine_ls_weighting_details
                 'calc w=1/[\s^2^(Fo^2^)+(0.0787P)^2^] where P=(Fo^2^+2Fc^2^)/3'
_atom_sites_solution_hydrogens     geom
_atom_sites_solution_primary     direct
_atom_sites_solution_secondary     difmap
_refine_ls_shift/su_max     0.001
_refine_ls_shift/su_mean     0.000
_refine_diff_density_max     0.715
_refine_diff_density_min     -0.890
_refine_ls_extinction_method     none
_refine_ls_extinction_coef     ?
loop_
    _atom_type_symbol
    _atom_type_description
    _atom_type_scat_dispersion_real
    _atom_type_scat_dispersion_imag
    _atom_type_scat_source
    'C' 'C' 0.0033 0.0016
                         'International Tables Vol C Tables 4.2.6.8 and 6.1.1.4'
    'H' 'H' 0.0000 0.0000
                         'International Tables Vol C Tables 4.2.6.8 and 6.1.1.4'
    'N' 'N' 0.0061 0.0033
                         'International Tables Vol C Tables 4.2.6.8 and 6.1.1.4'
    'O' 'O' 0.0106 0.0060
                         'International Tables Vol C Tables 4.2.6.8 and 6.1.1.4'
    'Mn' 'Mn' 0.3368 0.7283
                         'International Tables Vol C Tables 4.2.6.8 and 6.1.1.4'
_computing_data_collection     'CrysAlis CCD (Oxford Diffraction, 2006)'
_computing_cell_refinement     'CrysAlis CCD (Oxford Diffraction, 2006)'
_computing_data_reduction     'CrysAlis RED (Oxford Diffraction, 2006)'
_computing_structure_solution     'SHELXS97 (Sheldrick, 2008)'
_computing_structure_refinement     'SHELXL97 (Sheldrick, 2008)'
_computing_molecular_graphics     'XP (Sheldrick, 2008)'
_computing_publication_material     'SHELXL97 (Sheldrick, 2008)'
loop_
    _atom_site_type_symbol
    _atom_site_label
    _atom_site_fract_x
    _atom_site_fract_y
    _atom_site_fract_z
    _atom_site_U_iso_or_equiv
    _atom_site_adp_type
    _atom_site_calc_flag
    _atom_site_refinement_flags
    _atom_site_occupancy
    _atom_site_disorder_assembly
    _atom_site_disorder_group
    Mn Mn1 1.27969(5) 0.49235(4) 0.24918(3) 0.02484(13) Uani d . 1 . .
    Mn Mn2 0.59087(5) 0.85545(4) 0.26515(3) 0.02779(14) Uani d D 1 . .
    C C1 0.7656(3) 0.5490(3) 0.4552(2) 0.0231(5) Uani d . 1 . .
    C C2 0.7464(4) 0.4128(3) 0.4991(2) 0.0308(6) Uani d . 1 . .
    H H2 0.6522 0.3986 0.5534 0.037 Uiso calc R 1 . .
    C C3 0.8660(4) 0.2984(3) 0.4627(3) 0.0336(7) Uani d . 1 . .
    H H3 0.8522 0.2074 0.4900 0.040 Uiso calc R 1 . .
    C C4 1.0063(4) 0.3234(3) 0.3846(3) 0.0336(7) Uani d . 1 . .
    H H4 1.0883 0.2469 0.3604 0.040 Uiso calc R 1 . .
    C C5 0.9105(3) 0.5653(3) 0.3738(2) 0.0228(5) Uani d . 1 . .
    C C6 0.9532(3) 0.7047(3) 0.3163(2) 0.0230(5) Uani d . 1 . .
    C C7 0.6300(3) 0.6661(3) 0.5036(2) 0.0247(6) Uani d . 1 . .
    C C8 1.2344(5) 0.6470(3) -0.1599(3) 0.0461(9) Uani d . 1 . .
    H H8 1.2322 0.6728 -0.2366 0.055 Uiso calc R 1 . .
    C C9 1.3034(4) 0.5069(3) -0.1091(2) 0.0262(6) Uani d . 1 . .
    C C10 1.3014(3) 0.4728(3) 0.0062(2) 0.0248(6) Uani d . 1 . .
    C C11 1.1694(6) 0.7478(4) -0.0978(3) 0.0575(11) Uani d . 1 . .
    H H11 1.1259 0.8428 -0.1317 0.069 Uiso calc R 1 . .
    C C12 1.1699(5) 0.7052(3) 0.0170(3) 0.0510(10) Uani d . 1 . .
    H H12 1.1226 0.7727 0.0600 0.061 Uiso calc R 1 . .
    C C13 1.3785(4) 0.3243(3) 0.0709(2) 0.0280(6) Uani d . 1 . .
    C C14 1.3882(4) 0.4007(3) -0.1817(2) 0.0247(6) Uani d . 1 . .
    C C15 0.1882(8) 0.9931(7) 0.2423(7) 0.112(2) Uani d . 1 . .
    H H17A 0.1739 1.0126 0.1650 0.135 Uiso calc R 1 . .
    H H17B 0.2214 1.0725 0.2473 0.135 Uiso calc R 1 . .
    C C16 0.0088(13) 1.0105(12) 0.3108(9) 0.186(4) Uani d . 1 . .
    H H18A -0.0615 1.1033 0.2827 0.279 Uiso calc R 1 . .
    H H18B 0.0118 0.9994 0.3884 0.279 Uiso calc R 1 . .
    H H18C -0.0368 0.9399 0.3044 0.279 Uiso calc R 1 . .
    N N1 1.0296(3) 0.4528(2) 0.34232(19) 0.0269(5) Uani d . 1 . .
    N N2 1.2358(3) 0.5708(2) 0.06771(19) 0.0311(5) Uani d . 1 . .
    O O1 0.5328(3) 0.7618(2) 0.44223(16) 0.0346(5) Uani d . 1 . .
    O O2 0.6140(3) 0.6560(2) 0.60686(16) 0.0359(5) Uani d . 1 . .
    O O3 0.8368(3) 0.8183(2) 0.31103(17) 0.0329(5) Uani d . 1 . .
    O O9 0.3290(3) 0.8821(3) 0.2514(3) 0.0522(7) Uani d D 1 . .
    O O4 1.1066(2) 0.6962(2) 0.27672(16) 0.0301(4) Uani d . 1 . .
    O O3W 0.5052(4) 1.0585(2) 0.3092(2) 0.0479(6) Uani d D 1 . .
    O O5 1.4375(3) 0.2271(2) 0.02105(17) 0.0443(6) Uani d . 1 . .
    O O6 1.3777(3) 0.3112(2) 0.17400(15) 0.0346(5) Uani d . 1 . .
    O O1W 0.2771(5) 0.9922(4) 0.5189(3) 0.0725(9) Uani d D 1 . .
    O O7 1.3037(3) 0.3305(2) -0.19511(16) 0.0308(4) Uani d . 1 . .
    O O8 1.5393(3) 0.3966(2) -0.22933(17) 0.0375(5) Uani d . 1 . .
    O O2W 0.6507(4) 0.9652(3) 0.0894(2) 0.0520(6) Uani d D 1 . .
    H H9A 0.316(3) 0.806(3) 0.253(4) 0.078 Uiso d D 1 . .
    H H3A 0.502(6) 1.1229(18) 0.2557(19) 0.078 Uiso d D 1 . .
    H H1A 0.224(6) 1.047(3) 0.561(3) 0.078 Uiso d D 1 . .
    H H1B 0.312(6) 0.911(3) 0.565(3) 0.078 Uiso d D 1 . .
    H H3B 0.444(5) 1.058(3) 0.367(2) 0.078 Uiso d D 1 . .
    H H2B 0.575(4) 1.039(3) 0.070(3) 0.078 Uiso d D 1 . .
    H H2A 0.735(4) 0.957(5) 0.034(3) 0.078 Uiso d D 1 . .
loop_
    _atom_site_aniso_label
    _atom_site_aniso_U_11
    _atom_site_aniso_U_22
    _atom_site_aniso_U_33
    _atom_site_aniso_U_12
    _atom_site_aniso_U_13
    _atom_site_aniso_U_23
    Mn1 0.0302(2) 0.0226(2) 0.0194(2) -0.00310(17) -0.00298(15) -0.00753(16)
    Mn2 0.0325(2) 0.0222(2) 0.0268(2) -0.00084(18) -0.01131(17) -0.00549(17)
    C1 0.0275(13) 0.0246(14) 0.0169(11) -0.0044(11) -0.0081(10) -0.0041(10)
    C2 0.0356(16) 0.0301(16) 0.0276(14) -0.0129(13) -0.0044(12) -0.0045(12)
    C3 0.0442(18) 0.0216(14) 0.0356(15) -0.0107(13) -0.0084(13) -0.0044(12)
    C4 0.0388(17) 0.0234(15) 0.0388(16) -0.0042(12) -0.0078(13) -0.0117(12)
    C5 0.0274(13) 0.0202(13) 0.0212(12) -0.0025(10) -0.0097(10) -0.0051(10)
    C6 0.0282(14) 0.0227(13) 0.0202(12) -0.0050(11) -0.0074(10) -0.0078(10)
    C7 0.0280(14) 0.0244(14) 0.0221(13) -0.0078(11) -0.0059(10) -0.0040(11)
    C8 0.071(2) 0.0328(18) 0.0285(15) 0.0059(16) -0.0250(15) -0.0073(13)
    C9 0.0315(14) 0.0242(14) 0.0237(13) -0.0045(11) -0.0094(11) -0.0065(11)
    C10 0.0270(13) 0.0227(14) 0.0240(13) -0.0031(11) -0.0061(10) -0.0071(10)
    C11 0.094(3) 0.0254(18) 0.0385(18) 0.0162(18) -0.0316(19) -0.0071(15)
    C12 0.080(3) 0.0265(17) 0.0387(18) 0.0139(16) -0.0243(17) -0.0165(14)
    C13 0.0343(15) 0.0239(14) 0.0243(13) -0.0040(12) -0.0064(11) -0.0070(11)
    C14 0.0335(15) 0.0207(13) 0.0177(12) -0.0019(11) -0.0094(10) -0.0034(10)
    C15 0.076(4) 0.094(5) 0.180(7) -0.020(3) -0.040(4) -0.038(5)
    C16 0.156(9) 0.191(10) 0.215(11) -0.085(8) -0.053(8) 0.007(8)
    N1 0.0295(12) 0.0221(12) 0.0276(11) -0.0033(9) -0.0053(9) -0.0078(9)
    N2 0.0400(14) 0.0230(12) 0.0258(12) 0.0030(10) -0.0099(10) -0.0088(10)
    O1 0.0335(11) 0.0334(12) 0.0268(10) 0.0020(9) -0.0081(8) -0.0024(8)
    O2 0.0414(12) 0.0378(12) 0.0232(10) 0.0020(10) -0.0093(8) -0.0110(9)
    O3 0.0318(11) 0.0210(10) 0.0471(12) -0.0023(8) -0.0143(9) -0.0089(9)
    O9 0.0416(13) 0.0287(13) 0.0922(19) 0.0047(10) -0.0303(13) -0.0227(13)
    O4 0.0300(10) 0.0247(10) 0.0336(10) -0.0071(8) 0.0011(8) -0.0102(8)
    O3W 0.0725(18) 0.0252(12) 0.0428(13) 0.0015(12) -0.0236(13) -0.0089(10)
    O5 0.0772(17) 0.0218(11) 0.0275(11) 0.0061(10) -0.0203(11) -0.0094(9)
    O6 0.0564(14) 0.0230(10) 0.0195(9) 0.0006(9) -0.0126(9) -0.0058(8)
    O1W 0.078(2) 0.083(2) 0.074(2) -0.0251(19) -0.0054(17) -0.0475(18)
    O7 0.0334(11) 0.0302(11) 0.0317(10) -0.0053(9) -0.0095(8) -0.0120(9)
    O8 0.0367(12) 0.0396(12) 0.0402(12) -0.0140(10) 0.0035(9) -0.0199(10)
    O2W 0.0574(16) 0.0420(15) 0.0408(13) -0.0039(12) -0.0133(11) 0.0058(11)
_geom_special_details
;
All e.s.d.'s (except the e.s.d. in the dihedral angle between two l.s. planes)
are estimated using the full covariance matrix. The cell e.s.d.'s are taken
into account individually in the estimation of e.s.d.'s in distances, angles
and torsion angles; correlations between e.s.d.'s in cell parameters are only
used when they are defined by crystal symmetry. An approximate (isotropic)
treatment of cell e.s.d.'s is used for estimating e.s.d.'s involving l.s.
planes.
;
loop_
    _geom_bond_atom_site_label_1
    _geom_bond_atom_site_label_2
    _geom_bond_site_symmetry_2
    _geom_bond_distance
    _geom_bond_publ_flag
    Mn1 O8 2_865 2.127(2) ?
    Mn1 O6 . 2.1612(19) ?
    Mn1 O2 2_766 2.178(2) ?
    Mn1 O4 . 2.1874(19) ?
    Mn1 N1 . 2.247(2) ?
    Mn1 N2 . 2.281(2) ?
    Mn2 O1 . 2.1542(19) ?
    Mn2 O3W . 2.158(2) ?
    Mn2 O7 2_765 2.1653(19) ?
    Mn2 O2W . 2.184(2) ?
    Mn2 O3 . 2.195(2) ?
    Mn2 O9 . 2.196(3) ?
    C1 C2 . 1.390(4) ?
    C1 C5 . 1.406(4) ?
    C1 C7 . 1.516(4) ?
    C2 C3 . 1.382(4) ?
    C2 H2 . 0.9300 ?
    C3 C4 . 1.378(4) ?
    C3 H3 . 0.9300 ?
    C4 N1 . 1.337(4) ?
    C4 H4 . 0.9300 ?
    C5 N1 . 1.344(3) ?
    C5 C6 . 1.515(4) ?
    C6 O3 . 1.251(3) ?
    C6 O4 . 1.252(3) ?
    C7 O2 . 1.254(3) ?
    C7 O1 . 1.262(3) ?
    C8 C11 . 1.368(5) ?
    C8 C9 . 1.383(4) ?
    C8 H8 . 0.9300 ?
    C9 C10 . 1.392(4) ?
    C9 C14 . 1.510(4) ?
    C10 N2 . 1.339(3) ?
    C10 C13 . 1.515(4) ?
    C11 C12 . 1.386(5) ?
    C11 H11 . 0.9300 ?
    C12 N2 . 1.333(4) ?
    C12 H12 . 0.9300 ?
    C13 O5 . 1.235(3) ?
    C13 O6 . 1.269(3) ?
    C14 O7 . 1.244(3) ?
    C14 O8 . 1.260(3) ?
    C15 O9 . 1.353(6) ?
    C15 C16 . 1.526(11) ?
    C15 H17A . 0.9700 ?
    C15 H17B . 0.9700 ?
    C16 H18A . 0.9600 ?
    C16 H18B . 0.9600 ?
    C16 H18C . 0.9600 ?
    O2 Mn1 2_766 2.178(2) ?
    O9 H9A . 0.821(19) ?
    O3W H3A . 0.793(16) ?
    O3W H3B . 0.777(16) ?
    O1W H1A . 0.827(18) ?
    O1W H1B . 0.872(18) ?
    O7 Mn2 2_765 2.1653(19) ?
    O8 Mn1 2_865 2.127(2) ?
    O2W H2B . 0.833(18) ?
    O2W H2A . 0.863(18) ?
loop_
    _geom_angle_atom_site_label_1
    _geom_angle_atom_site_label_2
    _geom_angle_atom_site_label_3
    _geom_angle_site_symmetry_1
    _geom_angle_site_symmetry_3
    _geom_angle
    _geom_angle_publ_flag
    O8 Mn1 O6 2_865 . 113.83(8) ?
    O8 Mn1 O2 2_865 2_766 87.96(9) ?
    O6 Mn1 O2 . 2_766 84.30(7) ?
    O8 Mn1 O4 2_865 . 80.75(8) ?
    O6 Mn1 O4 . . 155.64(8) ?
    O2 Mn1 O4 2_766 . 116.80(7) ?
    O8 Mn1 N1 2_865 . 146.77(8) ?
    O6 Mn1 N1 . . 98.13(9) ?
    O2 Mn1 N1 2_766 . 86.36(8) ?
    O4 Mn1 N1 . . 72.82(8) ?
    O8 Mn1 N2 2_865 . 96.47(9) ?
    O6 Mn1 N2 . . 72.70(8) ?
    O2 Mn1 N2 2_766 . 156.42(8) ?
    O4 Mn1 N2 . . 86.78(8) ?
    N1 Mn1 N2 . . 101.68(9) ?
    O1 Mn2 O3W . . 87.17(9) ?
    O1 Mn2 O7 . 2_765 101.72(8) ?
    O3W Mn2 O7 . 2_765 170.69(9) ?
    O1 Mn2 O2W . . 175.41(10) ?
    O3W Mn2 O2W . . 88.54(10) ?
    O7 Mn2 O2W 2_765 . 82.49(9) ?
    O1 Mn2 O3 . . 80.79(8) ?
    O3W Mn2 O3 . . 89.55(9) ?
    O7 Mn2 O3 2_765 . 89.15(8) ?
    O2W Mn2 O3 . . 97.54(10) ?
    O1 Mn2 O9 . . 89.22(10) ?
    O3W Mn2 O9 . . 88.39(10) ?
    O7 Mn2 O9 2_765 . 94.44(8) ?
    O2W Mn2 O9 . . 92.30(11) ?
    O3 Mn2 O9 . . 169.89(10) ?
    C2 C1 C5 . . 117.7(2) ?
    C2 C1 C7 . . 116.3(2) ?
    C5 C1 C7 . . 125.9(2) ?
    C3 C2 C1 . . 120.6(3) ?
    C3 C2 H2 . . 119.7 ?
    C1 C2 H2 . . 119.7 ?
    C4 C3 C2 . . 117.9(3) ?
    C4 C3 H3 . . 121.1 ?
    C2 C3 H3 . . 121.1 ?
    N1 C4 C3 . . 122.9(3) ?
    N1 C4 H4 . . 118.6 ?
    C3 C4 H4 . . 118.6 ?
    N1 C5 C1 . . 121.3(2) ?
    N1 C5 C6 . . 113.3(2) ?
    C1 C5 C6 . . 125.5(2) ?
    O3 C6 O4 . . 124.6(3) ?
    O3 C6 C5 . . 119.3(2) ?
    O4 C6 C5 . . 116.0(2) ?
    O2 C7 O1 . . 123.2(2) ?
    O2 C7 C1 . . 116.6(2) ?
    O1 C7 C1 . . 120.0(2) ?
    C11 C8 C9 . . 120.3(3) ?
    C11 C8 H8 . . 119.9 ?
    C9 C8 H8 . . 119.9 ?
    C8 C9 C10 . . 117.8(2) ?
    C8 C9 C14 . . 118.9(2) ?
    C10 C9 C14 . . 123.1(2) ?
    N2 C10 C9 . . 122.1(3) ?
    N2 C10 C13 . . 114.9(2) ?
    C9 C10 C13 . . 122.9(2) ?
    C8 C11 C12 . . 118.4(3) ?
    C8 C11 H11 . . 120.8 ?
    C12 C11 H11 . . 120.8 ?
    N2 C12 C11 . . 122.3(3) ?
    N2 C12 H12 . . 118.8 ?
    C11 C12 H12 . . 118.8 ?
    O5 C13 O6 . . 125.1(3) ?
    O5 C13 C10 . . 119.0(2) ?
    O6 C13 C10 . . 115.9(2) ?
    O7 C14 O8 . . 125.0(2) ?
    O7 C14 C9 . . 118.8(2) ?
    O8 C14 C9 . . 116.0(2) ?
    O9 C15 C16 . . 130.6(7) ?
    O9 C15 H17A . . 104.6 ?
    C16 C15 H17A . . 104.6 ?
    O9 C15 H17B . . 104.6 ?
    C16 C15 H17B . . 104.6 ?
    H17A C15 H17B . . 105.7 ?
    C15 C16 H18A . . 109.5 ?
    C15 C16 H18B . . 109.5 ?
    H18A C16 H18B . . 109.5 ?
    C15 C16 H18C . . 109.5 ?
    H18A C16 H18C . . 109.5 ?
    H18B C16 H18C . . 109.5 ?
    C4 N1 C5 . . 119.6(2) ?
    C4 N1 Mn1 . . 123.72(19) ?
    C5 N1 Mn1 . . 115.42(18) ?
    C12 N2 C10 . . 119.0(2) ?
    C12 N2 Mn1 . . 125.7(2) ?
    C10 N2 Mn1 . . 114.86(18) ?
    C7 O1 Mn2 . . 128.11(17) ?
    C7 O2 Mn1 . 2_766 138.53(18) ?
    C6 O3 Mn2 . . 125.46(18) ?
    C15 O9 Mn2 . . 134.9(3) ?
    C15 O9 H9A . . 114.7(19) ?
    Mn2 O9 H9A . . 110.5(19) ?
    C6 O4 Mn1 . . 119.19(17) ?
    Mn2 O3W H3A . . 112.5(18) ?
    Mn2 O3W H3B . . 112.7(18) ?
    H3A O3W H3B . . 127(3) ?
    C13 O6 Mn1 . . 121.35(17) ?
    H1A O1W H1B . . 103(3) ?
    C14 O7 Mn2 . 2_765 124.82(17) ?
    C14 O8 Mn1 . 2_865 138.76(18) ?
    Mn2 O2W H2B . . 113(3) ?
    Mn2 O2W H2A . . 137(3) ?
    H2B O2W H2A . . 109(3) ?
loop_
    _geom_torsion_atom_site_label_1
    _geom_torsion_atom_site_label_2
    _geom_torsion_atom_site_label_3
    _geom_torsion_atom_site_label_4
    _geom_torsion_site_symmetry_1
    _geom_torsion_site_symmetry_2
    _geom_torsion_site_symmetry_3
    _geom_torsion_site_symmetry_4
    _geom_torsion
    _geom_torsion_publ_flag
    C5 C1 C2 C3 . . . . -0.4(4) ?
    C7 C1 C2 C3 . . . . -178.2(3) ?
    C1 C2 C3 C4 . . . . 2.0(5) ?
    C2 C3 C4 N1 . . . . -0.9(5) ?
    C2 C1 C5 N1 . . . . -2.4(4) ?
    C7 C1 C5 N1 . . . . 175.2(3) ?
    C2 C1 C5 C6 . . . . 179.8(2) ?
    C7 C1 C5 C6 . . . . -2.6(4) ?
    N1 C5 C6 O3 . . . . 158.8(2) ?
    C1 C5 C6 O3 . . . . -23.2(4) ?
    N1 C5 C6 O4 . . . . -21.0(3) ?
    C1 C5 C6 O4 . . . . 156.9(3) ?
    C2 C1 C7 O2 . . . . 61.3(4) ?
    C5 C1 C7 O2 . . . . -116.2(3) ?
    C2 C1 C7 O1 . . . . -113.9(3) ?
    C5 C1 C7 O1 . . . . 68.6(4) ?
    C11 C8 C9 C10 . . . . 1.0(6) ?
    C11 C8 C9 C14 . . . . -174.5(4) ?
    C8 C9 C10 N2 . . . . -0.1(5) ?
    C14 C9 C10 N2 . . . . 175.3(3) ?
    C8 C9 C10 C13 . . . . -177.8(3) ?
    C14 C9 C10 C13 . . . . -2.4(4) ?
    C9 C8 C11 C12 . . . . -1.9(7) ?
    C8 C11 C12 N2 . . . . 2.0(7) ?
    N2 C10 C13 O5 . . . . 178.0(3) ?
    C9 C10 C13 O5 . . . . -4.2(5) ?
    N2 C10 C13 O6 . . . . -2.6(4) ?
    C9 C10 C13 O6 . . . . 175.3(3) ?
    C8 C9 C14 O7 . . . . -94.3(4) ?
    C10 C9 C14 O7 . . . . 90.4(3) ?
    C8 C9 C14 O8 . . . . 82.0(4) ?
    C10 C9 C14 O8 . . . . -93.4(3) ?
    C3 C4 N1 C5 . . . . -1.8(4) ?
    C3 C4 N1 Mn1 . . . . 164.6(2) ?
    C1 C5 N1 C4 . . . . 3.5(4) ?
    C6 C5 N1 C4 . . . . -178.5(2) ?
    C1 C5 N1 Mn1 . . . . -164.02(19) ?
    C6 C5 N1 Mn1 . . . . 14.0(3) ?
    O8 Mn1 N1 C4 2_865 . . . -132.7(2) ?
    O6 Mn1 N1 C4 . . . . 31.7(2) ?
    O2 Mn1 N1 C4 2_766 . . . -52.0(2) ?
    O4 Mn1 N1 C4 . . . . -171.6(2) ?
    N2 Mn1 N1 C4 . . . . 105.6(2) ?
    O8 Mn1 N1 C5 2_865 . . . 34.2(3) ?
    O6 Mn1 N1 C5 . . . . -161.41(19) ?
    O2 Mn1 N1 C5 2_766 . . . 114.9(2) ?
    O4 Mn1 N1 C5 . . . . -4.62(18) ?
    N2 Mn1 N1 C5 . . . . -87.50(19) ?
    C11 C12 N2 C10 . . . . -1.1(6) ?
    C11 C12 N2 Mn1 . . . . 170.5(3) ?
    C9 C10 N2 C12 . . . . 0.2(5) ?
    C13 C10 N2 C12 . . . . 178.0(3) ?
    C9 C10 N2 Mn1 . . . . -172.4(2) ?
    C13 C10 N2 Mn1 . . . . 5.5(3) ?
    O8 Mn1 N2 C12 2_865 . . . -63.8(3) ?
    O6 Mn1 N2 C12 . . . . -176.8(3) ?
    O2 Mn1 N2 C12 2_766 . . . -163.6(3) ?
    O4 Mn1 N2 C12 . . . . 16.5(3) ?
    N1 Mn1 N2 C12 . . . . 88.2(3) ?
    O8 Mn1 N2 C10 2_865 . . . 108.1(2) ?
    O6 Mn1 N2 C10 . . . . -4.9(2) ?
    O2 Mn1 N2 C10 2_766 . . . 8.3(4) ?
    O4 Mn1 N2 C10 . . . . -171.6(2) ?
    N1 Mn1 N2 C10 . . . . -99.8(2) ?
    O2 C7 O1 Mn2 . . . . 150.7(2) ?
    C1 C7 O1 Mn2 . . . . -34.5(4) ?
    O3W Mn2 O1 C7 . . . . -124.0(3) ?
    O7 Mn2 O1 C7 2_765 . . . 53.2(3) ?
    O2W Mn2 O1 C7 . . . . -103.1(11) ?
    O3 Mn2 O1 C7 . . . . -34.0(2) ?
    O9 Mn2 O1 C7 . . . . 147.5(2) ?
    O1 C7 O2 Mn1 . . . 2_766 171.5(2) ?
    C1 C7 O2 Mn1 . . . 2_766 -3.5(4) ?
    O4 C6 O3 Mn2 . . . . 134.9(2) ?
    C5 C6 O3 Mn2 . . . . -44.9(3) ?
    O1 Mn2 O3 C6 . . . . 85.2(2) ?
    O3W Mn2 O3 C6 . . . . 172.4(2) ?
    O7 Mn2 O3 C6 2_765 . . . -16.8(2) ?
    O2W Mn2 O3 C6 . . . . -99.1(2) ?
    O9 Mn2 O3 C6 . . . . 94.2(5) ?
    C16 C15 O9 Mn2 . . . . -127.9(8) ?
    O1 Mn2 O9 C15 . . . . 103.6(6) ?
    O3W Mn2 O9 C15 . . . . 16.4(6) ?
    O7 Mn2 O9 C15 2_765 . . . -154.7(6) ?
    O2W Mn2 O9 C15 . . . . -72.1(6) ?
    O3 Mn2 O9 C15 . . . . 94.7(7) ?
    O3 C6 O4 Mn1 . . . . -162.1(2) ?
    C5 C6 O4 Mn1 . . . . 17.7(3) ?
    O8 Mn1 O4 C6 2_865 . . . -167.4(2) ?
    O6 Mn1 O4 C6 . . . . 63.3(3) ?
    O2 Mn1 O4 C6 2_766 . . . -84.4(2) ?
    N1 Mn1 O4 C6 . . . . -7.78(19) ?
    N2 Mn1 O4 C6 . . . . 95.5(2) ?
    O5 C13 O6 Mn1 . . . . 177.4(3) ?
    C10 C13 O6 Mn1 . . . . -2.1(3) ?
    O8 Mn1 O6 C13 2_865 . . . -85.8(2) ?
    O2 Mn1 O6 C13 2_766 . . . -171.0(2) ?
    O4 Mn1 O6 C13 . . . . 37.5(3) ?
    N1 Mn1 O6 C13 . . . . 103.5(2) ?
    N2 Mn1 O6 C13 . . . . 3.7(2) ?
    O8 C14 O7 Mn2 . . . 2_765 17.6(4) ?
    C9 C14 O7 Mn2 . . . 2_765 -166.56(17) ?
    O7 C14 O8 Mn1 . . . 2_865 170.8(2) ?
    C9 C14 O8 Mn1 . . . 2_865 -5.2(4) ?
loop_
    _geom_hbond_atom_site_label_D
    _geom_hbond_atom_site_label_H
    _geom_hbond_atom_site_label_A
    _geom_hbond_site_symmetry_A
    _geom_hbond_distance_DH
    _geom_hbond_distance_HA
    _geom_hbond_distance_DA
    _geom_hbond_angle_DHA
    O1W H1A O3 2_676 0.827(18) 2.29(3) 3.083(3) 161(5)
    O1W H1B O1 . 0.872(18) 2.51(4) 2.847(4) 104(3)
    O1W H1B O3W 2_676 0.872(18) 2.63(5) 3.034(4) 109(4)
    O2W H2B O5 1_465 0.833(18) 1.91(2) 2.730(3) 168(5)
    O3W H3B O1W . 0.777(16) 2.14(2) 2.893(4) 162(3)
    O3W H3A O6 1_465 0.793(16) 1.99(2) 2.699(3) 150(4)
    O9 H9A O8 2_765 0.821(19) 2.10(3) 2.776(3) 140(3)
    O9 H9A O4 1_455 0.821(19) 2.319(18) 3.006(3) 142(3)
