# Supplementary material for: Poly[[diaqua­(ethanol)bis­(μ3-pyridine-2,3-dicarboxyl­ato)dimanganese(II)] monohydrate]
Source: Acta Crystallogr Sect E Struct Rep Online. 2009 Aug 19;65(Pt 9):m1092. doi: 10.1107/S1600536809031948 (PMC2970155; doi:10.1107/S1600536809031948)
Supplement: Supplementary file 2 [file e-65-m1092-Isup2.hkl]

#
# h,k,l, Fc-squared, Fo-squared, sigma(Fo-squared) and status flag
#
data_I
_shelx_title ' P-1 in P-1'
_shelx_refln_list_code          4
_shelx_F_calc_maximum      166.71
_exptl_crystal_F_000       548.00
_reflns_d_resolution_high  0.7263
 
loop_
 _symmetry_equiv_pos_as_xyz
 'x, y, z'
 '-x, -y, -z'
 
_cell_length_a     8.4972
_cell_length_b    10.2676
_cell_length_c    12.6508
_cell_angle_alpha  72.661
_cell_angle_beta   74.859
_cell_angle_gamma  70.588
 
_shelx_F_squared_multiplier     1.000
 
loop_
 _refln_index_h
 _refln_index_k
 _refln_index_l
 _refln_F_squared_calc
 _refln_F_squared_meas
 _refln_F_squared_sigma
 _refln_observed_status
   1   0   0     6600.17     8360.93     75.30 o
   2   0   0     1661.08     1952.38     25.52 o
   3   0   0     1789.37     1769.47     13.86 o
   4   0   0        0.12       11.77      5.44 o
   5   0   0        1.01        1.29      8.52 o
   6   0   0      380.22      366.54     18.13 o
   7   0   0      557.82      584.73     17.75 o
   8   0   0       31.09       19.69     10.96 o
   9   0   0      195.90      214.66     14.81 o
  10   0   0       66.91       75.96     13.18 o
 -10   1   0       17.60       13.40     11.74 o
  -9   1   0        3.80       -0.44     10.71 o
  -8   1   0       75.87       69.89     11.46 o
  -7   1   0      223.21      226.33     14.69 o
  -6   1   0      898.70      896.79     14.98 o
  -5   1   0     1197.26     1245.91     19.68 o
  -4   1   0     2648.69     2920.48     33.97 o
  -3   1   0      822.21      843.78     17.56 o
  -2   1   0     1473.30     1819.60     14.73 o
  -1   1   0       62.11        7.77      2.68 o
   0   1   0     5156.05     5189.79   1735.28 o
   1   1   0     2834.12     4036.75     32.28 o
   2   1   0    27792.45    26421.42    194.84 o
   3   1   0    10498.03    10615.00     68.27 o
   4   1   0      372.90      465.85      7.88 o
   5   1   0      467.18      481.93     15.95 o
   6   1   0       16.79       13.25      4.83 o
   7   1   0       23.00       17.35      5.71 o
   8   1   0      550.87      558.39     20.06 o
   9   1   0      130.43      136.69     13.64 o
  10   1   0        3.98        1.78     12.24 o
  11   1   0      101.00      131.20     20.51 o
  -9   2   0       94.13       94.56     13.05 o
  -8   2   0       20.57       26.14     10.44 o
  -7   2   0        0.30       -1.21      9.26 o
  -6   2   0      239.09      223.08      9.50 o
  -5   2   0      249.62      248.55     17.21 o
  -4   2   0       29.30       28.84      5.60 o
  -3   2   0     2899.16     3034.86     22.16 o
  -2   2   0     2214.90     2252.11     26.01 o
  -1   2   0       39.55       14.11      4.34 o
   0   2   0      978.62      555.85      5.06 o
   1   2   0       54.79      159.88      9.25 o
   2   2   0    10404.49    11723.59    135.29 o
   3   2   0     1622.61     1551.07      7.70 o
   4   2   0    16148.57    15999.84    132.84 o
   5   2   0     2922.72     3133.23     22.82 o
   6   2   0       18.06       23.99      5.45 o
   7   2   0      343.11      370.38      9.84 o
   8   2   0       35.02       25.37      5.06 o
   9   2   0        3.91        9.07      7.50 o
  10   2   0        7.79        7.59     11.73 o
  11   2   0       77.76       93.21     20.56 o
  -9   3   0        1.93       -0.27     11.26 o
  -8   3   0      386.72      379.66     16.92 o
  -7   3   0     1340.07     1342.08     40.93 o
  -6   3   0      617.98      667.23     13.71 o
  -5   3   0       21.97       16.05      6.15 o
  -4   3   0      158.19      153.31      9.44 o
  -3   3   0       99.40      115.87      5.67 o
  -2   3   0     1575.70     1873.57     12.37 o
  -1   3   0     1155.22     1079.97     10.68 o
   0   3   0       70.28       37.58      4.73 o
   1   3   0      176.95      136.80      7.48 o
   2   3   0       38.02       22.49      8.08 o
   3   3   0      212.82      249.87     11.76 o
   4   3   0      878.83     1115.98     11.36 o
   5   3   0      704.21      671.01     12.68 o
   6   3   0      188.89      174.23      5.60 o
   7   3   0      214.49      234.54      7.09 o
   8   3   0        4.39        4.79      4.65 o
   9   3   0      338.14      343.41     12.75 o
  10   3   0       64.87       51.68     13.04 o
  11   3   0        0.04       -1.50     16.50 o
  -9   4   0        2.89      -10.11     17.84 o
  -8   4   0       78.88       79.88     13.37 o
  -7   4   0      113.60      141.66     13.34 o
  -6   4   0      450.76      498.23     17.18 o
  -5   4   0     1704.78     1655.91     19.98 o
  -4   4   0     2401.51     2356.80     27.05 o
  -3   4   0      232.21      247.69     10.35 o
  -2   4   0     4480.41     4525.51     36.80 o
  -1   4   0      422.35      369.73     13.89 o
   0   4   0      608.82      578.19     12.71 o
   1   4   0     2554.39     2730.01    100.83 o
   2   4   0       20.85       54.67     11.65 o
   3   4   0      249.87      248.41     10.03 o
   4   4   0      857.66      852.90     14.53 o
   5   4   0     1475.12     1497.10     22.12 o
   6   4   0       18.41       17.30      5.06 o
   7   4   0       67.45       43.69      8.08 o
   8   4   0       12.56       11.46      6.17 o
   9   4   0      180.66      172.96     14.81 o
  10   4   0        4.25        4.30     13.29 o
  11   4   0       58.27       57.41     19.68 o
  -8   5   0      138.04      165.73     21.77 o
  -7   5   0        0.07       -7.47     14.75 o
  -6   5   0      117.42      141.07     19.42 o
  -5   5   0      710.20      767.94     18.39 o
  -4   5   0      545.50      542.01     30.60 o
  -3   5   0     3050.69     3134.24     46.70 o
  -2   5   0     2075.03     2178.43     33.34 o
  -1   5   0      245.80      203.65      5.64 o
   0   5   0     1971.21     2145.29     44.27 o
   1   5   0      126.63      125.35      6.44 o
   2   5   0       22.31       19.51     16.30 o
   3   5   0      228.38      267.04     11.06 o
   4   5   0      574.93      608.91     11.85 o
   5   5   0       85.04       79.95      7.21 o
   6   5   0      272.29      295.79      6.76 o
   7   5   0      909.37      815.02     29.50 o
   8   5   0      186.21      188.81     20.63 o
   9   5   0        1.59        2.48     12.02 o
  10   5   0       52.47       45.88     16.91 o
  -7   6   0      473.23      486.93     29.46 o
  -6   6   0      129.92      105.20     19.43 o
  -5   6   0      287.92      249.47     21.52 o
  -4   6   0       91.50       94.88     16.30 o
  -3   6   0      821.80      829.77     20.83 o
  -2   6   0      144.95      117.03      5.88 o
  -1   6   0      321.36      278.29      6.85 o
   0   6   0     3149.69     3349.69     57.47 o
   1   6   0        6.60        4.86      4.76 o
   2   6   0     3232.04     3274.07    106.82 o
   3   6   0     2229.67     2267.37     36.25 o
   4   6   0      143.40      143.84      8.58 o
   5   6   0      800.79      732.36     26.37 o
   6   6   0        1.50        2.00      8.03 o
   7   6   0      367.67      352.15     33.20 o
   8   6   0      158.09      163.27     19.12 o
   9   6   0      350.12      295.29     17.66 o
  10   6   0      110.63       91.63     15.79 o
  -7   7   0        2.76        7.24     17.50 o
  -6   7   0       30.63       27.39     17.08 o
  -5   7   0      353.89      374.16     24.91 o
  -4   7   0      147.67      142.01      6.57 o
  -3   7   0      131.61      141.27      9.95 o
  -2   7   0        6.04        8.62      5.01 o
  -1   7   0     1746.39     1832.80     24.77 o
   0   7   0      108.81      125.23     10.80 o
   1   7   0      546.22      509.41     15.68 o
   2   7   0     1732.67     1781.42     41.77 o
   3   7   0       10.75       12.23      6.10 o
   4   7   0     1542.87     1527.36     24.96 o
   5   7   0      911.33      923.28     28.72 o
   6   7   0      362.40      347.22     14.13 o
   7   7   0      119.86      134.12     13.13 o
   8   7   0       21.72       28.33     16.89 o
   9   7   0       12.95       19.33     17.59 o
  10   7   0        7.48       18.56     16.71 o
  -6   8   0        7.28       10.32     18.32 o
  -5   8   0       80.75       59.91     17.02 o
  -4   8   0        0.31        0.82      8.60 o
  -3   8   0      487.97      423.43     14.15 o
  -2   8   0      409.46      362.27     23.27 o
  -1   8   0     1170.14     1077.20     18.04 o
   0   8   0       45.66       50.22     13.22 o
   1   8   0      188.24      174.36     18.44 o
   2   8   0       84.07       94.27     16.72 o
   3   8   0       32.79       33.84     10.37 o
   4   8   0      474.32      463.89     24.95 o
   5   8   0        1.02        6.13     15.62 o
   6   8   0      522.14      458.96     25.20 o
   7   8   0      427.95      426.57     25.58 o
   8   8   0      148.73      148.77     21.29 o
   9   8   0        0.54       -7.16     17.76 o
  -5   9   0      249.98      280.91     25.79 o
  -4   9   0       82.11       75.25     18.63 o
  -3   9   0      103.33      103.64     19.82 o
  -2   9   0       25.37       20.64     16.37 o
  -1   9   0      427.75      479.29     26.78 o
   0   9   0       30.41       26.96      7.12 o
   1   9   0      138.86      103.04     15.92 o
   2   9   0      510.96      459.80     24.28 o
   3   9   0        3.00        9.85      7.25 o
   4   9   0        0.40       -2.22     16.73 o
   5   9   0        0.16        7.49     16.58 o
   6   9   0      188.22      200.96     22.56 o
   7   9   0       10.42       11.23     14.55 o
   8   9   0        6.31        1.37     18.63 o
  -4  10   0        5.73      -19.39     19.50 o
  -3  10   0      463.80      503.50     31.17 o
  -2  10   0      631.85      665.45     32.87 o
  -1  10   0       78.08      111.27     19.16 o
   0  10   0        1.74       -3.75     15.58 o
   1  10   0      197.83      209.59     21.87 o
   2  10   0       35.06       31.90     15.07 o
   3  10   0      273.45      258.49     11.38 o
   4  10   0      207.10      257.30     24.05 o
   5  10   0      260.60      227.74     21.25 o
   6  10   0        5.47        4.49     18.03 o
   7  10   0       89.40      113.62     21.57 o
   8  10   0       18.19       17.54     16.96 o
  -2  11   0        5.93       -1.36     17.05 o
  -1  11   0      373.49      424.68     29.47 o
   0  11   0      888.93      884.82     37.22 o
   1  11   0      529.70      601.06     32.15 o
   2  11   0        4.82       -2.40     14.79 o
   3  11   0       32.92       26.61     11.11 o
   4  11   0       18.88       51.12     17.22 o
   5  11   0       15.39       16.20     16.58 o
   6  11   0       80.88       90.04     19.33 o
   0  12   0       70.02       99.04     20.50 o
   1  12   0       28.93       34.90     18.67 o
   2  12   0      941.38     1089.79     29.30 o
   3  12   0       71.53       71.86     17.26 o
   4  12   0        8.52       -2.17     19.14 o
   5  12   0        3.00        4.49     18.54 o
  -4 -12   1       28.36       33.48     16.99 o
  -3 -12   1       47.12       42.30     13.74 o
  -2 -12   1       25.01       36.55     19.06 o
  -6 -11   1        6.37        7.16     16.72 o
  -5 -11   1        2.60        6.52     14.94 o
  -4 -11   1       12.53       13.49     15.75 o
  -3 -11   1      162.18      192.26     22.77 o
  -2 -11   1      122.38      101.20     19.48 o
  -1 -11   1      282.12      240.84     24.17 o
   0 -11   1        0.72        7.27     16.46 o
   1 -11   1      115.32       92.63     20.12 o
  -7 -10   1      222.47      209.15     23.29 o
  -6 -10   1       41.09       53.93     20.33 o
  -5 -10   1      416.60      416.88     26.40 o
  -4 -10   1       25.09       36.35     18.83 o
  -3 -10   1        3.08        2.28      9.99 o
  -2 -10   1        1.38        3.67     17.02 o
  -1 -10   1      376.54      434.41     27.31 o
   0 -10   1       65.52       50.77     17.95 o
   1 -10   1      312.81      350.62     26.00 o
   2 -10   1      401.18      428.86     28.91 o
   3 -10   1        5.18       -0.39     17.34 o
  -9  -9   1        4.69       10.24     20.30 o
  -8  -9   1        0.69       -3.77     17.00 o
  -7  -9   1        7.09        5.44     15.25 o
  -6  -9   1      405.64      413.94     27.20 o
  -5  -9   1      694.37      677.86     31.85 o
  -4  -9   1       18.63       11.12     16.34 o
  -3  -9   1      195.78      224.37     16.30 o
  -2  -9   1      235.28      157.93     15.87 o
  -1  -9   1      182.13      178.53     19.87 o
   0  -9   1       15.79       24.89      8.34 o
   1  -9   1      292.51      276.55     23.70 o
   2  -9   1       37.02       31.85     16.30 o
   3  -9   1      727.86      673.96     32.45 o
   4  -9   1      454.50      459.27     31.12 o
  -9  -8   1        3.08        6.06     13.84 o
  -8  -8   1       22.68       21.27     16.45 o
  -7  -8   1       43.82       46.68     17.50 o
  -6  -8   1       19.95       18.33     17.18 o
  -5  -8   1       61.64       73.17     17.59 o
  -4  -8   1      410.93      384.50     24.29 o
  -3  -8   1     1069.36      997.86     32.89 o
  -2  -8   1       15.54       30.43      7.04 o
  -1  -8   1      900.71      978.83     32.02 o
   0  -8   1      759.21      748.43     13.58 o
   1  -8   1      188.96      191.36      8.34 o
   2  -8   1      103.66      102.05      7.91 o
   3  -8   1      154.21      181.13     15.46 o
   4  -8   1       39.33       16.63     14.08 o
   5  -8   1      265.47      300.59     26.36 o
  -9  -7   1       30.86       33.30     13.90 o
  -8  -7   1      114.27       92.39     19.96 o
  -7  -7   1       31.16       33.30      6.84 o
  -6  -7   1      294.79      307.12     14.19 o
  -5  -7   1        1.27        3.68      9.27 o
  -4  -7   1       23.61       24.45      4.65 o
  -3  -7   1        9.19       -2.79      9.97 o
  -2  -7   1     1681.02     1682.69     26.27 o
  -1  -7   1     2041.80     2035.66     58.04 o
   0  -7   1       23.59       26.91     14.42 o
   1  -7   1       14.02       16.30      5.44 o
   2  -7   1      344.83      318.02     12.26 o
   3  -7   1      293.27      284.40     11.04 o
   4  -7   1       23.93       22.93      3.68 o
   5  -7   1      128.60      145.08     20.74 o
   6  -7   1        9.40       -5.18     17.19 o
 -10  -6   1       38.59       41.20     17.60 o
  -9  -6   1       35.17       50.20     12.64 o
  -8  -6   1        3.18        6.44     10.51 o
  -7  -6   1      104.29       92.85      6.19 o
  -6  -6   1      770.06      714.88     17.63 o
  -5  -6   1      131.72      149.57     10.92 o
  -4  -6   1      204.09      207.05      9.50 o
  -3  -6   1      377.07      300.29      9.25 o
  -2  -6   1      200.47      168.41      8.77 o
  -1  -6   1      112.18      146.35      7.84 o
   0  -6   1      144.05      140.41     10.52 o
   1  -6   1      260.71      257.21      9.38 o
   2  -6   1       10.45       12.98      4.33 o
   3  -6   1      234.55      238.92      8.58 o
   4  -6   1      409.89      373.64     22.42 o
   5  -6   1       11.91       16.86     14.32 o
   6  -6   1        1.57        6.14     15.95 o
   7  -6   1        1.65        7.42     18.35 o
 -10  -5   1      161.49      162.59     20.78 o
  -9  -5   1        4.04        6.87     11.23 o
  -8  -5   1      229.32      239.19     15.49 o
  -7  -5   1      772.21      795.85     30.06 o
  -6  -5   1        4.24        9.89      4.48 o
  -5  -5   1      753.00      702.99     13.31 o
  -4  -5   1      972.02      924.90     17.65 o
  -3  -5   1       44.74       65.42      6.95 o
  -2  -5   1     3338.88     3627.89     31.65 o
  -1  -5   1     3852.88     3041.54   1848.02 o
   0  -5   1     1172.05      741.97    491.36 o
   1  -5   1      258.39      280.15      7.22 o
   2  -5   1        5.30        4.13      4.54 o
   3  -5   1       19.08       27.79      8.53 o
   4  -5   1       76.86       71.13      9.08 o
   5  -5   1        2.27        0.84     13.86 o
   6  -5   1      204.93      203.33     21.13 o
   7  -5   1        9.90       -3.90     15.14 o
   8  -5   1       49.46       63.64     18.60 o
 -10  -4   1        4.31        8.51     13.04 o
  -9  -4   1      189.41      186.96     15.69 o
  -8  -4   1      925.25      912.05     12.87 o
  -7  -4   1      253.95      261.94     15.25 o
  -6  -4   1       78.12       69.44      6.64 o
  -5  -4   1     2402.51     2403.03     16.58 o
  -4  -4   1      956.29      908.42     13.47 o
  -3  -4   1      275.00      245.93     13.71 o
  -2  -4   1      273.05      236.87      9.78 o
  -1  -4   1      428.84      544.14     18.57 o
   0  -4   1     2297.35     2528.56     16.59 o
   1  -4   1     5071.53     4781.64     23.22 o
   2  -4   1     1176.00     1058.29     14.44 o
   3  -4   1       24.18       46.56     13.13 o
   4  -4   1      273.70      314.70      9.68 o
   5  -4   1       72.23      102.40      8.15 o
   6  -4   1        3.46        2.46      9.49 o
   7  -4   1      244.33      242.10     14.86 o
   8  -4   1      423.88      473.40     21.29 o
   9  -4   1       26.84       19.75     18.09 o
 -11  -3   1        1.53      -17.54     17.54 o
 -10  -3   1       35.96       42.72     13.74 o
  -9  -3   1       75.43       75.90     14.05 o
  -8  -3   1       23.80       15.80      6.62 o
  -7  -3   1      560.56      557.19     11.36 o
  -6  -3   1     1095.02     1015.29     17.39 o
  -5  -3   1      314.74      295.57      6.07 o
  -4  -3   1     2176.68     2011.73     29.59 o
  -3  -3   1     3912.50     4011.70     20.65 o
  -2  -3   1       44.24       62.11      4.83 o
  -1  -3   1      267.45      258.88      9.92 o
   0  -3   1     1003.54     1026.59     26.45 o
   1  -3   1     1400.58     1738.54     27.73 o
   2  -3   1       13.27       12.44      4.55 o
   3  -3   1     8465.25     8630.77     41.20 o
   4  -3   1     4543.92     4451.08     34.61 o
   5  -3   1        1.81        6.86      6.28 o
   6  -3   1      219.67      200.89     12.18 o
   7  -3   1      182.70      166.23     14.27 o
   8  -3   1        7.75       12.90     10.83 o
   9  -3   1       21.20       29.01     11.68 o
 -10  -2   1       69.84       74.35     13.44 o
  -9  -2   1       14.08        8.25      6.97 o
  -8  -2   1      480.73      474.74     12.71 o
  -7  -2   1       13.49       17.73      6.61 o
  -6  -2   1       35.55       37.42      4.67 o
  -5  -2   1      689.00      723.44      9.34 o
  -4  -2   1      449.90      557.25      8.06 o
  -3  -2   1     3011.46     2976.61     14.16 o
  -2  -2   1      335.81      327.65      5.90 o
  -1  -2   1     2983.80     2710.44     18.75 o
   0  -2   1     2368.71     2293.48     24.49 o
   1  -2   1      489.43      345.71      6.41 o
   2  -2   1      159.94      155.08      5.72 o
   3  -2   1      214.34      198.41      7.08 o
   4  -2   1      255.61      245.66     14.14 o
   5  -2   1     3347.18     3321.48     30.29 o
   6  -2   1     1390.81     1448.39     18.85 o
   7  -2   1      235.55      256.47     13.89 o
   8  -2   1      525.89      551.85     19.16 o
   9  -2   1       56.78       66.63     12.13 o
  10  -2   1        7.28       11.96     11.73 o
 -10  -1   1       11.52       27.37     11.99 o
  -9  -1   1       27.14       28.95      8.53 o
  -8  -1   1       42.40       47.19      8.28 o
  -7  -1   1        2.76        1.46      5.80 o
  -6  -1   1      816.57      783.11     11.28 o
  -5  -1   1       45.20       33.22      5.75 o
  -4  -1   1        0.21       15.88      4.52 o
  -3  -1   1       11.35        3.93      3.51 o
  -2  -1   1     5193.58     5615.76     15.40 o
  -1  -1   1       67.48       41.39      2.44 o
   0  -1   1     5187.99     4822.88     18.51 o
   1  -1   1     4681.51     5620.47     52.43 o
   2  -1   1     2269.37     2264.05     13.71 o
   3  -1   1      262.77      245.94      7.38 o
   4  -1   1      204.63      206.15     12.21 o
   5  -1   1      724.93      778.89     21.98 o
   6  -1   1       90.95       82.44      9.00 o
   7  -1   1      884.61      865.66     41.13 o
   8  -1   1     1168.18     1168.98     46.47 o
   9  -1   1        5.27        8.08     10.64 o
  10  -1   1      104.67       95.03     13.71 o
 -10   0   1       26.93       26.03     15.79 o
  -9   0   1       99.38      113.01      9.93 o
  -8   0   1      143.89      160.48     13.36 o
  -7   0   1       15.16       10.42      2.15 o
  -6   0   1      176.01      169.63      8.81 o
  -5   0   1       78.01       78.13      9.20 o
  -4   0   1      579.77      620.15     10.09 o
  -3   0   1     1147.12      885.99     11.49 o
  -2   0   1     1030.27      977.35     13.59 o
  -1   0   1      509.62      445.17      4.31 o
   0   0   1      628.81      117.84     11.57 o
   1   0   1     2419.35     1833.74     15.26 o
   2   0   1     1921.53     1724.18     25.77 o
   3   0   1     2190.47     2142.79     32.40 o
   4   0   1     2870.35     2894.00     39.81 o
   5   0   1       52.88       49.35      8.68 o
   6   0   1      531.57      594.68     12.81 o
   7   0   1       12.02       19.33      6.04 o
   8   0   1       16.29       25.60     10.31 o
   9   0   1      111.62      102.15     13.46 o
  10   0   1      123.33      139.81     15.01 o
 -10   1   1       36.97       41.49     16.38 o
  -9   1   1        0.18        0.95     10.14 o
  -8   1   1      369.98      372.89     16.43 o
  -7   1   1       49.07       56.93      8.50 o
  -6   1   1       37.22       46.04      6.97 o
  -5   1   1      312.29      308.31     11.89 o
  -4   1   1      231.22      207.46      6.90 o
  -3   1   1       98.94      116.56      5.50 o
  -2   1   1     2358.71     2404.83     19.43 o
  -1   1   1     3211.81     3041.29      9.20 o
   0   1   1     2329.33     3009.48     24.27 o
   1   1   1     3442.87     3906.45    317.05 o
   2   1   1       91.96      143.51     10.20 o
   3   1   1      161.20      136.76      9.52 o
   4   1   1     2744.69     2840.03     14.39 o
   5   1   1     1425.36     1495.84     16.09 o
   6   1   1      435.27      428.49     14.35 o
   7   1   1       18.83       24.95      4.81 o
   8   1   1      248.01      243.77      7.65 o
   9   1   1       23.61       18.05     11.65 o
  10   1   1       57.04       55.82     13.41 o
  11   1   1        0.02        2.12     15.91 o
 -10   2   1        0.09        1.97     17.85 o
  -9   2   1        6.94       10.09     10.76 o
  -8   2   1      161.81      146.93     22.86 o
  -7   2   1      283.51      278.95     10.80 o
  -6   2   1       55.90       64.34      7.13 o
  -5   2   1     2844.08     2692.34     27.63 o
  -4   2   1      731.29      749.49     11.05 o
  -3   2   1        1.69       13.16      4.12 o
  -2   2   1        0.74        4.97      3.81 o
  -1   2   1      521.82      565.33      6.83 o
   0   2   1     1518.72     1812.54      7.41 o
   1   2   1    10555.33     9670.93     65.14 o
   2   2   1      268.19      206.37     11.70 o
   3   2   1     6644.36     6510.49     41.37 o
   4   2   1     2149.26     2192.53     37.18 o
   5   2   1        4.05        4.67      4.74 o
   6   2   1       49.98       61.38      4.69 o
   7   2   1       17.85       27.43      4.91 o
   8   2   1      283.60      279.38     12.51 o
   9   2   1       50.63       45.02     13.17 o
  10   2   1       95.30      105.95     14.53 o
  11   2   1       43.85       64.39     18.73 o
  -9   3   1        6.73      -14.11     17.09 o
  -8   3   1        2.12        4.57     10.10 o
  -7   3   1       75.12       83.25     10.90 o
  -6   3   1       49.39       53.30      7.07 o
  -5   3   1        0.11       -1.67      7.72 o
  -4   3   1     5051.74     5056.86     70.81 o
  -3   3   1     3576.97     3475.36     32.60 o
  -2   3   1      202.28      201.53      6.33 o
  -1   3   1     1523.42     1530.05     19.89 o
   0   3   1       79.63      103.60      4.16 o
   1   3   1      773.28      655.32     11.41 o
   2   3   1       26.88        8.76      2.97 o
   3   3   1     6688.74     6811.07     71.78 o
   4   3   1      653.42      672.31     10.38 o
   5   3   1     2857.70     2811.74     68.63 o
   6   3   1      780.83      808.01     23.48 o
   7   3   1        2.19        7.05     13.03 o
   8   3   1        1.16       -7.59     13.75 o
   9   3   1       75.66       88.13      7.96 o
  10   3   1        8.59       21.50     12.56 o
  11   3   1        0.01       -8.14     17.52 o
  -9   4   1       25.92       29.54     18.43 o
  -8   4   1       76.93       75.73     14.40 o
  -7   4   1      178.48      170.97     14.16 o
  -6   4   1        0.18       -1.08      6.83 o
  -5   4   1        0.77        7.46      6.81 o
  -4   4   1        0.41        2.32      7.05 o
  -3   4   1      452.64      458.01     11.71 o
  -2   4   1     1086.14      975.73     23.53 o
  -1   4   1     7184.74     7301.04     25.34 o
   0   4   1      574.30      617.83      9.10 o
   1   4   1     1011.67     1028.67     11.44 o
   2   4   1      390.30      409.27      9.01 o
   3   4   1     1510.50     1665.42     18.22 o
   4   4   1       41.57       29.29      6.20 o
   5   4   1     1698.38     1668.29     18.90 o
   6   4   1      253.01      227.98     16.73 o
   7   4   1      687.19      655.86     10.90 o
   8   4   1      966.64     1038.17     22.90 o
   9   4   1      118.94      148.85     14.92 o
  10   4   1        4.24        4.31     13.13 o
  11   4   1        5.15        8.19     16.26 o
  -8   5   1       30.45       43.05     19.30 o
  -7   5   1       81.60       63.36     19.17 o
  -6   5   1      139.97      154.97     18.54 o
  -5   5   1        3.88       -0.27      7.95 o
  -4   5   1      155.97      173.78     11.65 o
  -3   5   1      157.87      127.86     15.31 o
  -2   5   1        5.82        7.88      3.96 o
  -1   5   1       69.31       89.50      5.06 o
   0   5   1     2503.53     2729.91     82.51 o
   1   5   1     4331.08     4312.17     30.04 o
   2   5   1      708.70      840.25     19.80 o
   3   5   1      855.19      822.62     15.07 o
   4   5   1      362.36      378.85     11.67 o
   5   5   1       52.56       50.08      6.35 o
   6   5   1       34.38       39.49     16.70 o
   7   5   1     1062.04     1002.73     32.38 o
   8   5   1      205.43      211.26     19.99 o
   9   5   1      153.49      148.24     19.67 o
  10   5   1      211.64      243.66     17.34 o
  -7   6   1       14.28        6.27     17.26 o
  -6   6   1       79.19       76.70     17.46 o
  -5   6   1       54.20       73.95     16.39 o
  -4   6   1      880.17      798.84     14.88 o
  -3   6   1      126.37      127.46      6.59 o
  -2   6   1       54.91       58.50      4.80 o
  -1   6   1      524.47      484.60      8.80 o
   0   6   1      366.65      418.03     12.70 o
   1   6   1      166.94      188.94      7.33 o
   2   6   1      402.26      452.59     13.70 o
   3   6   1      680.20      621.84     22.54 o
   4   6   1        6.05        0.58      6.25 o
   5   6   1     1064.02     1120.21     19.26 o
   6   6   1      212.72      201.07     10.26 o
   7   6   1       56.62       50.11      4.60 o
   8   6   1        7.65        7.93     14.64 o
   9   6   1       50.49       36.77     16.16 o
  10   6   1       18.25       21.82     12.99 o
  -7   7   1       70.46       57.45     19.02 o
  -6   7   1        2.29       18.75     16.36 o
  -5   7   1      106.24      125.11     19.40 o
  -4   7   1       24.02       42.17      7.18 o
  -3   7   1      577.28      579.95      8.41 o
  -2   7   1      231.69      250.37      9.44 o
  -1   7   1       72.91       79.29      7.06 o
   0   7   1      641.59      676.50     16.87 o
   1   7   1     1237.45     1132.81     26.96 o
   2   7   1      791.85      879.96     22.74 o
   3   7   1      111.67      120.64      8.30 o
   4   7   1      469.05      490.85      8.03 o
   5   7   1      785.90      723.90     17.61 o
   6   7   1      107.76      107.38     10.44 o
   7   7   1      711.67      765.70     28.15 o
   8   7   1      399.40      380.22     24.22 o
   9   7   1       12.05       27.80     17.67 o
  10   7   1       15.09       24.42     17.52 o
  -6   8   1      279.08      306.87     26.69 o
  -5   8   1      117.67      113.76     12.12 o
  -4   8   1      148.17      104.52     11.47 o
  -3   8   1      273.68      292.00     10.50 o
  -2   8   1       88.35       83.05      7.81 o
  -1   8   1      159.15      130.96     17.56 o
   0   8   1     2111.14     2135.48     43.09 o
   1   8   1      435.46      456.79     22.79 o
   2   8   1       42.58       40.60     14.57 o
   3   8   1     1088.23     1053.68     22.56 o
   4   8   1      692.72      684.51     12.33 o
   5   8   1       72.57       73.39     11.03 o
   6   8   1        0.41        1.84      9.34 o
   7   8   1       37.90       40.99      9.78 o
   8   8   1        0.08       -3.10     14.36 o
   9   8   1      153.07      182.57     22.91 o
  -5   9   1       13.92       20.84     17.34 o
  -4   9   1      195.01      203.19     22.58 o
  -3   9   1      146.76      136.15     11.74 o
  -2   9   1      128.85      143.27     19.68 o
  -1   9   1      896.37      877.63     32.11 o
   0   9   1       37.77       43.23     15.09 o
   1   9   1      232.54      278.66     21.40 o
   2   9   1      174.76      168.75     12.90 o
   3   9   1      385.52      376.48     12.63 o
   4   9   1       60.35       64.29      7.75 o
   5   9   1      916.92      853.41     32.53 o
   6   9   1      585.10      574.73     29.24 o
   7   9   1       22.29       20.22     18.15 o
   8   9   1        1.39        9.70     17.58 o
   9   9   1        9.21        3.25     15.91 o
  -4  10   1        8.61       12.19     18.25 o
  -3  10   1       84.96       69.78     19.37 o
  -2  10   1      293.93      310.94     25.07 o
  -1  10   1       92.99      104.94     17.72 o
   0  10   1      343.86      301.68     22.95 o
   1  10   1     1536.38     1582.80     42.58 o
   2  10   1      231.07      187.89     11.75 o
   3  10   1       39.17       27.11      7.91 o
   4  10   1       65.95       46.85     15.15 o
   5  10   1      181.13      202.87     22.10 o
   6  10   1       22.66       16.37     18.13 o
   7  10   1      100.15      104.40     20.74 o
   8  10   1       87.04      103.33     19.59 o
  -2  11   1        3.26        0.57     16.26 o
  -1  11   1       62.90       58.46     16.88 o
   0  11   1       79.95       63.50     18.81 o
   1  11   1       44.89       22.91     16.15 o
   2  11   1      361.27      325.28     17.78 o
   3  11   1      638.87      674.45     22.80 o
   4  11   1      105.45      145.21     19.95 o
   5  11   1        4.19       13.17     15.34 o
   6  11   1        2.60        0.19     15.42 o
   7  11   1        7.39        5.15     17.61 o
   0  12   1        0.87        5.19     15.76 o
   1  12   1      147.18      158.20     22.00 o
   2  12   1       59.34       72.33     13.69 o
   3  12   1       39.46       19.40     12.89 o
   4  12   1       40.84       42.99     19.23 o
   5  12   1      316.17      313.30     26.68 o
   6  12   1       97.36      111.40     22.28 o
   1  13   1        3.22        2.87     18.34 o
   2  13   1       21.98       16.97     18.63 o
   3  13   1       32.94       45.40     18.06 o
  -5 -11   2       36.67       40.67     19.36 o
  -4 -11   2      116.89       95.74     22.19 o
  -3 -11   2        1.10       -4.73     18.24 o
  -2 -11   2        1.21        2.33     16.80 o
  -1 -11   2       50.72       65.08     19.23 o
   0 -11   2      196.55      171.44     23.84 o
   1 -11   2      116.12      137.51     20.39 o
  -8 -10   2        1.86       -4.77     20.09 o
  -7 -10   2        0.28        8.87     13.32 o
  -6 -10   2        1.13        3.85     16.02 o
  -5 -10   2      163.38      167.78     22.90 o
  -4 -10   2      199.04      216.28     22.41 o
  -3 -10   2       61.53       51.80     15.72 o
  -2 -10   2      372.19      291.48     24.59 o
  -1 -10   2      105.03      165.83     21.63 o
   0 -10   2       51.08       49.04     16.17 o
   1 -10   2       37.08       44.07     17.02 o
   2 -10   2      182.28      177.91     23.06 o
   3 -10   2       48.45       20.83     17.78 o
  -8  -9   2       27.46       36.06     14.35 o
  -7  -9   2        4.67       16.58     13.01 o
  -6  -9   2      188.68      214.46     24.06 o
  -5  -9   2       20.24       26.80     17.59 o
  -4  -9   2       91.38       78.15     19.99 o
  -3  -9   2       37.82       48.11     16.99 o
  -2  -9   2      382.84      335.14     14.34 o
  -1  -9   2      190.33      200.35     20.96 o
   0  -9   2      781.31      684.56     31.19 o
   1  -9   2      395.18      406.78     24.93 o
   2  -9   2       58.89       36.49     16.57 o
   3  -9   2      188.62      195.08     23.30 o
   4  -9   2      204.01      191.78     21.79 o
  -9  -8   2       12.61       15.78     12.49 o
  -8  -8   2        0.75       -1.85     12.14 o
  -7  -8   2      135.63      141.92      9.51 o
  -6  -8   2      328.93      275.23     23.65 o
  -5  -8   2       15.60       17.94     15.85 o
  -4  -8   2      406.63      410.40     11.86 o
  -3  -8   2      116.35      118.93     15.66 o
  -2  -8   2       42.98       40.67      6.59 o
  -1  -8   2      388.36      308.93     22.15 o
   0  -8   2      452.55      468.94     14.21 o
   1  -8   2      183.62      176.55     18.77 o
   2  -8   2     1680.02     1574.52     42.98 o
   3  -8   2      583.95      559.74     29.52 o
   4  -8   2       74.29       66.87     18.40 o
   5  -8   2       21.85       20.28     18.64 o
  -9  -7   2       84.92      110.65     31.00 o
  -8  -7   2      103.33      117.46     15.32 o
  -7  -7   2       78.28       76.20     13.41 o
  -6  -7   2      124.97      151.80     20.33 o
  -5  -7   2      240.67      219.83     31.34 o
  -4  -7   2      498.19      492.26     11.36 o
  -3  -7   2       12.71       21.46     13.14 o
  -2  -7   2     2667.00     2665.83     47.61 o
  -1  -7   2     1371.02     1269.10     26.18 o
   0  -7   2       60.61       75.03      8.10 o
   1  -7   2       26.17       31.58      3.78 o
   2  -7   2     1109.14     1081.48     34.46 o
   3  -7   2       23.23       30.24      6.22 o
   4  -7   2      318.53      353.26     11.98 o
   5  -7   2      614.45      714.75     33.14 o
   6  -7   2       20.99       26.04     18.99 o
 -10  -6   2       27.27       20.19     16.63 o
  -9  -6   2      102.00       90.22     14.44 o
  -8  -6   2       11.35       15.97     11.62 o
  -7  -6   2      173.67      162.32     14.40 o
  -6  -6   2      804.19      780.88     24.35 o
  -5  -6   2      215.88      235.26     12.87 o
  -4  -6   2       33.75       28.62      4.71 o
  -3  -6   2      540.29      503.40     12.93 o
  -2  -6   2     1701.39     1640.05     20.33 o
  -1  -6   2       11.21        8.18      3.03 o
   0  -6   2     3554.95     3831.28     52.47 o
   1  -6   2     1670.53     1624.53     42.34 o
   2  -6   2        7.22       12.84      8.31 o
   3  -6   2       13.98        8.98      5.95 o
   4  -6   2       57.82       65.35     14.80 o
   5  -6   2      407.81      312.17     23.27 o
   6  -6   2      216.72      196.44     23.07 o
   7  -6   2      153.58      169.47     23.20 o
 -10  -5   2        0.09        2.69     18.23 o
  -9  -5   2        4.03        7.32     12.06 o
  -8  -5   2       57.85       60.18     11.99 o
  -7  -5   2      311.66      298.96     24.86 o
  -6  -5   2      753.89      751.45     18.00 o
  -5  -5   2      799.24      800.49     12.78 o
  -4  -5   2     1881.21     1912.55     27.15 o
  -3  -5   2      149.15      150.76      6.49 o
  -2  -5   2       91.95       85.06      6.76 o
  -1  -5   2      174.22      198.59     11.99 o
   0  -5   2     1180.54      761.44    499.45 o
   1  -5   2       13.16       23.00      3.03 o
   2  -5   2     2909.70     2967.91     30.11 o
   3  -5   2     2961.40     3034.93     41.51 o
   4  -5   2       24.58       29.40     14.46 o
   5  -5   2      405.02      417.79     25.00 o
   6  -5   2       33.12       44.25     17.28 o
   7  -5   2        7.07        2.88     15.20 o
   8  -5   2       32.91       65.96     19.93 o
 -10  -4   2        0.22       -2.60     16.17 o
  -9  -4   2       80.63       85.54     13.76 o
  -8  -4   2      136.30      143.33      9.46 o
  -7  -4   2       44.68       41.92      4.59 o
  -6  -4   2      218.86      223.44      8.79 o
  -5  -4   2     1149.38     1129.49     11.13 o
  -4  -4   2      524.73      509.83      7.78 o
  -3  -4   2      352.28      351.40      7.51 o
  -2  -4   2     1533.25     1511.95     20.06 o
  -1  -4   2     3359.66     3518.72     37.19 o
   0  -4   2      271.17      253.02      9.04 o
   1  -4   2      310.22      334.71     16.58 o
   2  -4   2      647.86      612.14     20.51 o
   3  -4   2       25.40       17.98      8.42 o
   4  -4   2      562.10      550.01     13.54 o
   5  -4   2      479.59      447.96     14.65 o
   6  -4   2        2.98       -0.25      9.55 o
   7  -4   2      181.09      193.23     13.45 o
   8  -4   2        4.54        4.86     10.74 o
 -10  -3   2       21.41       26.01     17.11 o
  -9  -3   2      157.24      144.79     15.11 o
  -8  -3   2       89.33       84.13      6.42 o
  -7  -3   2      223.39      210.66      8.50 o
  -6  -3   2      428.29      451.37      9.98 o
  -5  -3   2      425.97      453.24     14.65 o
  -4  -3   2      189.22      200.96      4.84 o
  -3  -3   2     1110.66     1148.86      9.98 o
  -2  -3   2     3042.52     3246.50     16.07 o
  -1  -3   2      702.04      686.07     15.69 o
   0  -3   2      329.30      306.45      7.07 o
   1  -3   2       19.84       48.17      3.36 o
   2  -3   2      721.86      730.61     10.22 o
   3  -3   2      258.32      218.45      8.59 o
   4  -3   2      171.20      203.10      8.30 o
   5  -3   2      122.68      134.51      7.29 o
   6  -3   2      374.52      397.82     23.10 o
   7  -3   2      786.66      707.95     27.16 o
   8  -3   2       25.65       30.16     10.98 o
   9  -3   2      111.81       98.78     13.91 o
 -10  -2   2       10.45       13.73     15.18 o
  -9  -2   2        3.54        5.47      6.86 o
  -8  -2   2        2.31        2.88      6.65 o
  -7  -2   2      416.96      427.23     11.43 o
  -6  -2   2        0.85        4.60      5.11 o
  -5  -2   2     1079.93     1139.51     23.87 o
  -4  -2   2     3265.65     3199.56     23.84 o
  -3  -2   2     1359.06     1491.02      7.86 o
  -2  -2   2        0.99       10.30      2.95 o
  -1  -2   2      115.18      151.59      5.31 o
   0  -2   2      257.75      153.61      5.12 o
   1  -2   2      284.24      399.17     14.60 o
   2  -2   2      164.16      249.00      6.47 o
   3  -2   2       26.30       20.31      6.44 o
   4  -2   2      168.33      201.51      9.83 o
   5  -2   2      233.25      222.06      9.18 o
   6  -2   2       27.87       30.48     15.11 o
   7  -2   2      411.24      392.26     15.76 o
   8  -2   2       27.16       25.35     11.42 o
   9  -2   2      238.31      246.71     15.79 o
  10  -2   2        0.29       -3.60     12.30 o
 -10  -1   2        3.89       -9.19     14.83 o
  -9  -1   2      284.82      279.20     11.83 o
  -8  -1   2      608.99      591.44     11.77 o
  -7  -1   2       38.99       34.26      6.46 o
  -6  -1   2        0.06        2.15      5.34 o
  -5  -1   2     1196.20     1242.81     14.43 o
  -4  -1   2       55.78       58.98      3.40 o
  -3  -1   2       27.45       23.93      3.20 o
  -2  -1   2      606.65      563.95      5.01 o
  -1  -1   2     1142.44     1337.17      5.92 o
   0  -1   2      113.62      321.80      3.95 o
   1  -1   2      826.66      639.05     14.11 o
   2  -1   2      661.30      589.35     10.87 o
   3  -1   2        7.34       15.98      6.20 o
   4  -1   2      945.09      905.50     15.49 o
   5  -1   2      818.33      794.21     16.69 o
   6  -1   2      231.04      262.55     10.12 o
   7  -1   2      159.70      145.68     12.16 o
   8  -1   2     1061.63     1073.54     27.85 o
   9  -1   2        0.44        3.28     11.12 o
  10  -1   2       53.39       52.32     13.49 o
  -9   0   2      158.58      170.15     10.98 o
  -8   0   2       11.75        8.65      6.26 o
  -7   0   2      576.63      546.82     22.92 o
  -6   0   2      156.34      143.99      7.20 o
  -5   0   2      205.53      268.34      9.15 o
  -4   0   2      356.97      367.86      7.27 o
  -3   0   2      120.87      132.07      5.07 o
  -2   0   2        1.53        8.87      3.46 o
  -1   0   2      331.48      456.04      5.80 o
   0   0   2     7369.77     5981.78     22.23 o
   1   0   2      510.96      776.33      4.76 o
   2   0   2     1708.91     1588.99     12.95 o
   3   0   2     1262.00     1279.46     15.39 o
   4   0   2      853.10      964.27     21.85 o
   5   0   2       56.84       60.06      8.36 o
   6   0   2      342.72      335.75      7.43 o
   7   0   2      356.46      362.48     15.42 o
   8   0   2      123.80      106.16     12.43 o
   9   0   2      141.48      166.65     19.57 o
  10   0   2       60.90       63.17     24.58 o
 -10   1   2        1.10        2.06     15.31 o
  -9   1   2        0.06       12.65      8.94 o
  -8   1   2       49.28       44.78      8.66 o
  -7   1   2      542.51      502.69     12.80 o
  -6   1   2       32.76       39.25      6.90 o
  -5   1   2      955.25      905.50     19.02 o
  -4   1   2     1997.09     2075.86     23.25 o
  -3   1   2     1433.30     1443.76     11.98 o
  -2   1   2     1326.15     1510.26     11.93 o
  -1   1   2      147.20      118.37      7.70 o
   0   1   2     1524.19      860.23      9.06 o
   1   1   2      957.78     1316.54      8.68 o
   2   1   2        8.06       11.52      4.77 o
   3   1   2     2648.00     2580.15     29.45 o
   4   1   2      758.80      799.11     20.16 o
   5   1   2     2349.00     2081.29    119.34 o
   6   1   2      169.83      188.70      4.72 o
   7   1   2       10.95        6.03      4.16 o
   8   1   2      226.34      180.57     18.68 o
   9   1   2      126.99      129.29     14.29 o
  10   1   2       10.72        9.87     12.39 o
  11   1   2       22.26       14.73     17.42 o
  -9   2   2      141.05      121.58     19.31 o
  -8   2   2      130.54      127.61     12.24 o
  -7   2   2      215.74      225.83      9.78 o
  -6   2   2      135.65      136.38      8.02 o
  -5   2   2        2.33       11.24      7.67 o
  -4   2   2      146.22      142.54      5.52 o
  -3   2   2     2693.35     2765.12     21.72 o
  -2   2   2      661.10      503.06      6.99 o
  -1   2   2      152.47      182.71      3.91 o
   0   2   2     2903.78     2364.45     10.08 o
   1   2   2      547.28      788.56      5.41 o
   2   2   2     5740.11     5799.79     18.34 o
   3   2   2     8209.33     8251.96     51.33 o
   4   2   2     3869.59     3803.03     40.32 o
   5   2   2       11.42       15.59     11.80 o
   6   2   2        1.35        5.73      8.41 o
   7   2   2      823.67      816.66     27.10 o
   8   2   2      124.00      167.86     16.38 o
   9   2   2       66.72       65.31     12.38 o
  10   2   2        0.52       -0.10     12.77 o
  11   2   2       22.80       40.70     18.88 o
  -9   3   2      122.49      115.82     15.68 o
  -8   3   2        0.67       -5.08      9.33 o
  -7   3   2      942.01      906.65     39.43 o
  -6   3   2       49.48       58.73      6.98 o
  -5   3   2        1.44        3.08      7.44 o
  -4   3   2      141.92      148.39      5.95 o
  -3   3   2       83.97       91.62      6.36 o
  -2   3   2       78.72       62.04      4.70 o
  -1   3   2     6192.82     6116.05     24.39 o
   0   3   2    11897.49    12367.44     65.19 o
   1   3   2     1330.31     1148.51     10.60 o
   2   3   2     2244.12     2009.45     10.28 o
   3   3   2     1995.44     1790.75     20.05 o
   4   3   2      867.24      869.10     16.26 o
   5   3   2     1162.28     1284.04     46.70 o
   6   3   2      112.45       97.98      9.99 o
   7   3   2        2.77       -2.55     11.74 o
   8   3   2      187.45      190.86     19.19 o
   9   3   2      643.98      629.27     21.54 o
  10   3   2        0.38       -4.41     10.85 o
  11   3   2        2.95        1.74     15.73 o
  -9   4   2       76.11      104.91     22.66 o
  -8   4   2       21.67       10.97     12.78 o
  -7   4   2       99.33      100.86     13.28 o
  -6   4   2      110.91       98.13      8.22 o
  -5   4   2      273.81      267.86     16.35 o
  -4   4   2      994.73     1063.21     14.77 o
  -3   4   2       81.13       98.75      6.66 o
  -2   4   2      573.80      477.64      8.56 o
  -1   4   2     1314.15     1329.70      9.70 o
   0   4   2     3990.15     4279.55     24.29 o
   1   4   2     7361.43     7292.84     23.76 o
   2   4   2     2630.32     2663.38     15.73 o
   3   4   2     1156.61     1226.96     13.75 o
   4   4   2      509.87      477.97     10.44 o
   5   4   2      112.43      115.66      5.45 o
   6   4   2       22.06       21.25      8.23 o
   7   4   2      619.14      585.45     25.08 o
   8   4   2      236.57      289.23     21.83 o
   9   4   2       69.47       80.74     16.62 o
  10   4   2      106.99      129.68     15.01 o
  11   4   2       95.24       95.01     18.34 o
  -8   5   2       32.40       43.74     19.66 o
  -7   5   2       63.09       66.28     17.93 o
  -6   5   2      527.53      597.69     28.05 o
  -5   5   2       10.67       10.49      7.53 o
  -4   5   2        2.93       -0.28      9.24 o
  -3   5   2     1886.23     1909.47     35.61 o
  -2   5   2     1509.44     1630.00     14.50 o
  -1   5   2       12.31        5.11      4.73 o
   0   5   2     2942.32     3002.21     32.91 o
   1   5   2     1091.98     1100.11     12.89 o
   2   5   2      302.69      330.95      9.16 o
   3   5   2      251.50      248.66     10.27 o
   4   5   2     2961.70     3137.54     24.12 o
   5   5   2     1122.13     1103.15     20.45 o
   6   5   2       28.63       29.82      6.09 o
   7   5   2       82.11       94.27     15.12 o
   8   5   2        1.57        2.16     14.05 o
   9   5   2       39.19       25.86     14.98 o
  10   5   2       34.78       42.38     16.68 o
  -7   6   2      417.83      435.17     28.93 o
  -6   6   2      253.63      225.78     21.80 o
  -5   6   2       16.22       10.50      8.28 o
  -4   6   2     1660.12     1680.00     30.95 o
  -3   6   2      707.41      696.75     12.39 o
  -2   6   2       94.90       96.48      6.23 o
  -1   6   2       13.73       20.56      6.06 o
   0   6   2     1342.16     1389.86     15.79 o
   1   6   2      342.91      297.13      8.85 o
   2   6   2     2447.02     2442.00     42.92 o
   3   6   2      590.14      751.04     10.73 o
   4   6   2       26.23       23.51      3.05 o
   5   6   2       36.79       25.84      6.83 o
   6   6   2       18.02       10.99      6.72 o
   7   6   2      532.26      545.64     31.74 o
   8   6   2      248.83      214.41     21.12 o
   9   6   2       45.56       83.90     18.03 o
  10   6   2        0.38      -16.94     16.94 o
  -7   7   2       40.71       42.49     19.84 o
  -6   7   2      414.96      402.52     26.93 o
  -5   7   2      535.88      586.89     16.80 o
  -4   7   2     1298.53     1297.33     37.47 o
  -3   7   2        2.11        2.25      4.22 o
  -2   7   2      965.79      947.52     15.13 o
  -1   7   2      770.35      782.00     15.14 o
   0   7   2        1.62        4.03      7.83 o
   1   7   2      160.39      172.86      6.35 o
   2   7   2     1607.98     1545.93     19.15 o
   3   7   2       44.00       48.38      6.42 o
   4   7   2     2225.98     2236.11     18.94 o
   5   7   2      995.62      976.68     34.02 o
   6   7   2       10.72        6.32      8.00 o
   7   7   2      775.55      754.41     32.79 o
   8   7   2      100.54       94.44     18.54 o
   9   7   2        0.76       -7.88     14.29 o
  10   7   2       43.04       35.62     17.06 o
  -6   8   2        0.88      -13.22     19.14 o
  -5   8   2        1.50       -2.86      9.56 o
  -4   8   2      172.63      174.66     17.72 o
  -3   8   2      969.49      952.75     21.38 o
  -2   8   2      514.94      510.40     10.68 o
  -1   8   2      530.66      498.64     11.79 o
   0   8   2      575.38      593.90     24.90 o
   1   8   2     1194.27     1110.62     24.98 o
   2   8   2        8.09        8.14      9.10 o
   3   8   2        1.07        3.11      8.64 o
   4   8   2      479.74      463.14     10.86 o
   5   8   2      163.69      152.20     11.46 o
   6   8   2      889.99      846.81     20.39 o
   7   8   2      798.31      801.96     77.23 o
   8   8   2       21.60       42.25     18.04 o
   9   8   2       29.18       40.35     18.24 o
  -5   9   2       43.10       33.77     17.90 o
  -4   9   2       16.81       18.54     11.05 o
  -3   9   2       18.60        7.81      9.61 o
  -2   9   2       80.33       89.62     10.56 o
  -1   9   2      132.49      127.79     11.09 o
   0   9   2      778.08      814.79     29.98 o
   1   9   2      221.01      250.28     20.45 o
   2   9   2       82.66       79.09      5.34 o
   3   9   2      419.50      404.65     17.85 o
   4   9   2        7.30        1.68      6.89 o
   5   9   2       28.42       21.40      2.96 o
   6   9   2      179.89      182.13     21.60 o
   7   9   2        0.29       -1.11     14.42 o
   8   9   2      306.97      325.19     25.09 o
   9   9   2      284.39      250.85     23.66 o
  -4  10   2        7.14        0.08     17.29 o
  -3  10   2        8.20       15.02     16.56 o
  -2  10   2       96.29       95.85     19.01 o
  -1  10   2       68.79       63.39     17.72 o
   0  10   2       20.96       27.50     15.08 o
   1  10   2       56.54       65.80     14.53 o
   2  10   2        5.99       12.27      7.83 o
   3  10   2       10.31        5.70      7.67 o
   4  10   2      105.85       95.68      8.88 o
   5  10   2      509.90      502.45     27.24 o
   6  10   2        0.50        4.04     15.84 o
   7  10   2        3.28       -3.37     16.83 o
   8  10   2       23.79       36.66     17.46 o
  -3  11   2        9.00        0.58     17.31 o
  -2  11   2       52.76       38.95     19.75 o
  -1  11   2       88.51       80.61     19.42 o
   0  11   2      316.18      322.64     24.66 o
   1  11   2      126.84      136.02     20.14 o
   2  11   2       31.07       24.75     12.38 o
   3  11   2        6.72       20.20     11.54 o
   4  11   2        7.02        2.71      8.58 o
   5  11   2        0.10       11.01     17.73 o
   6  11   2       84.04       74.90     19.51 o
   7  11   2       55.94       41.50     17.56 o
  -1  12   2        0.69       -4.90     18.39 o
   0  12   2        8.34       21.49     17.42 o
   1  12   2      159.14      189.36     16.89 o
   2  12   2      500.71      542.54     21.64 o
   3  12   2        3.84       10.44     12.02 o
   4  12   2       37.27       30.50     17.90 o
   5  12   2       48.63       48.27     20.08 o
   6  12   2       38.72       30.24     17.79 o
   0  13   2        6.48       -7.47     16.69 o
   1  13   2        4.20        5.76     17.87 o
   2  13   2        1.20       -4.43     19.58 o
   3  13   2       80.05       54.70     20.16 o
   4  13   2      257.97      278.54     25.58 o
  -4 -11   3       42.27       50.99     20.79 o
  -3 -11   3      140.66      133.25     22.57 o
  -2 -11   3       29.42       24.16     16.10 o
  -1 -11   3      138.51      145.03     22.78 o
   0 -11   3        3.63        8.67     17.48 o
  -8 -10   3       73.15       97.62     22.73 o
  -7 -10   3      124.62      124.38     20.70 o
  -6 -10   3       60.65       77.57     13.00 o
  -5 -10   3      105.58       88.91     12.04 o
  -4 -10   3       16.55       21.55     19.32 o
  -3 -10   3        0.46       -7.77     14.60 o
  -2 -10   3       41.04       27.58     17.50 o
  -1 -10   3      105.38      108.62     19.16 o
   0 -10   3        5.19       10.91     17.89 o
   1 -10   3      157.12      148.11     22.30 o
   2 -10   3      353.27      344.74     28.34 o
  -8  -9   3        1.82       -6.81     20.33 o
  -7  -9   3       19.51       27.48     12.57 o
  -6  -9   3      343.98      364.17     39.49 o
  -5  -9   3      399.79      412.38     20.92 o
  -4  -9   3        8.69        7.91      8.87 o
  -3  -9   3      157.25      154.75     10.64 o
  -2  -9   3      189.07      159.70      8.73 o
  -1  -9   3        1.70       -3.45     14.38 o
   0  -9   3        1.05        9.03     13.47 o
   1  -9   3      125.62      112.66     20.10 o
   2  -9   3       28.52       29.40     15.03 o
   3  -9   3      247.62      255.93     23.23 o
   4  -9   3      338.51      382.42     27.98 o
  -8  -8   3       20.40       20.45     13.86 o
  -7  -8   3        6.38        7.11     12.71 o
  -6  -8   3       13.46        8.71      8.16 o
  -5  -8   3        5.45        0.96     10.82 o
  -4  -8   3      275.33      266.72     10.92 o
  -3  -8   3      508.69      529.76     25.71 o
  -2  -8   3        7.22       15.83      4.09 o
  -1  -8   3     1286.31     1183.63     60.83 o
   0  -8   3       34.33       44.68     16.43 o
   1  -8   3        0.06       -0.69     15.54 o
   2  -8   3       13.73       17.59     16.92 o
   3  -8   3      345.86      306.17     23.47 o
   4  -8   3       15.53        2.23     17.83 o
   5  -8   3       87.84       85.55     18.62 o
  -9  -7   3       15.16        7.19     12.93 o
  -8  -7   3       68.13       68.29     13.91 o
  -7  -7   3       90.91       86.19     14.16 o
  -6  -7   3       51.68       51.54      8.43 o
  -5  -7   3      479.78      475.00     13.95 o
  -4  -7   3      116.94       99.00      7.99 o
  -3  -7   3       34.30       16.53     14.31 o
  -2  -7   3      323.12      362.46     21.11 o
  -1  -7   3     1546.19     1430.24     29.43 o
   0  -7   3        1.70        4.54     15.18 o
   1  -7   3      102.65       77.70     17.52 o
   2  -7   3     1421.47     1570.18     41.24 o
   3  -7   3       89.63       75.36     16.26 o
   4  -7   3        2.15       14.36     16.02 o
   5  -7   3       45.18       51.77     18.88 o
   6  -7   3        4.73        2.37     19.21 o
  -9  -6   3       14.44        9.87     12.96 o
  -8  -6   3        4.16        3.38     11.19 o
  -7  -6   3       29.42       24.87     12.23 o
  -6  -6   3      219.98      200.54     13.98 o
  -5  -6   3        3.88        4.60      4.54 o
  -4  -6   3        3.29        4.28      4.95 o
  -3  -6   3     1080.01     1090.32     25.70 o
  -2  -6   3      443.42      523.82     13.57 o
  -1  -6   3        2.52        4.99      3.13 o
   0  -6   3      342.73      334.09     14.55 o
   1  -6   3      783.31      784.25     27.81 o
   2  -6   3        0.00       -3.23     14.27 o
   3  -6   3     2808.13     2623.65    116.17 o
   4  -6   3      618.27      614.62     13.12 o
   5  -6   3       26.59       12.82     17.34 o
   6  -6   3      163.53      161.23     22.11 o
   7  -6   3        0.30       -8.07     18.33 o
 -10  -5   3       40.22       34.23     17.09 o
  -9  -5   3        1.98       23.40     13.17 o
  -8  -5   3       18.64       31.86     11.92 o
  -7  -5   3      206.54      228.16     11.58 o
  -6  -5   3       17.05       16.67      5.69 o
  -5  -5   3       41.57       30.25      6.96 o
  -4  -5   3        2.56        5.09      4.39 o
  -3  -5   3     1490.34     1525.63     15.92 o
  -2  -5   3        3.53        5.11      5.23 o
  -1  -5   3     3366.96     3388.96     35.51 o
   0  -5   3     4572.68     4821.83     39.80 o
   1  -5   3       16.11       23.71      7.08 o
   2  -5   3       79.95       68.32      9.56 o
   3  -5   3      143.12      149.68     17.00 o
   4  -5   3        5.49       10.64     12.27 o
   5  -5   3      245.90      290.80     21.50 o
   6  -5   3      747.27      816.08     33.55 o
   7  -5   3       25.21       35.08     16.81 o
 -10  -4   3        4.78       -7.13     17.01 o
  -9  -4   3       34.95       16.43     12.58 o
  -8  -4   3      108.36      107.49     10.12 o
  -7  -4   3      102.99       99.07      6.04 o
  -6  -4   3       10.14        9.73      8.35 o
  -5  -4   3      826.31      805.55     16.96 o
  -4  -4   3      136.68      118.60      4.82 o
  -3  -4   3      579.95      584.04      9.51 o
  -2  -4   3      239.90      208.17      6.19 o
  -1  -4   3       78.43       75.02      5.67 o
   0  -4   3      528.24      709.99     15.76 o
   1  -4   3     3815.17     3840.25     33.07 o
   2  -4   3     1470.93     1550.12     21.96 o
   3  -4   3        1.39       -3.70      7.61 o
   4  -4   3       65.71       61.93      6.50 o
   5  -4   3       25.35       14.37      7.67 o
   6  -4   3       26.16       19.85      9.77 o
   7  -4   3      409.21      368.88     16.09 o
   8  -4   3      407.14      424.10     40.14 o
 -10  -3   3       80.45       56.67     16.90 o
  -9  -3   3       35.00       42.20     11.80 o
  -8  -3   3        6.07        8.71      5.62 o
  -7  -3   3       10.70        7.30      5.22 o
  -6  -3   3       57.44       52.92      5.75 o
  -5  -3   3       49.05       56.31      5.45 o
  -4  -3   3     1534.73     1600.51     25.29 o
  -3  -3   3     3017.84     3086.16     16.65 o
  -2  -3   3     1244.13     1074.80      9.50 o
  -1  -3   3        0.57        0.68      4.01 o
   0  -3   3     2168.24     2271.60     25.09 o
   1  -3   3      554.68      553.82      8.09 o
   2  -3   3     2308.94     2565.13     33.29 o
   3  -3   3     1781.05     1793.26     17.19 o
   4  -3   3      760.15      752.92     19.12 o
   5  -3   3        1.26        5.50      8.50 o
   6  -3   3      206.36      199.34     12.33 o
   7  -3   3       41.84       42.73      9.29 o
   8  -3   3       41.66       42.39     11.40 o
   9  -3   3       12.37       11.66     12.50 o
 -10  -2   3      126.81      106.26     18.23 o
  -9  -2   3       38.88       50.87     17.24 o
  -8  -2   3      471.82      426.75     10.45 o
  -7  -2   3      157.22      145.09      7.23 o
  -6  -2   3        9.83        9.06      5.94 o
  -5  -2   3      146.94      176.36      7.71 o
  -4  -2   3      277.44      301.11      8.36 o
  -3  -2   3      489.41      468.61      5.96 o
  -2  -2   3     3477.79     3384.19     23.22 o
  -1  -2   3     9464.11     9726.74     69.64 o
   0  -2   3      118.11      106.93      4.51 o
   1  -2   3     3808.18     4013.82     22.99 o
   2  -2   3     4056.73     4506.82     45.28 o
   3  -2   3        5.15        7.21      4.98 o
   4  -2   3       11.94       19.74      6.09 o
   5  -2   3       15.77        5.09      6.47 o
   6  -2   3      268.73      250.04     12.75 o
   7  -2   3       24.86       11.31     10.07 o
   8  -2   3      249.58      257.17     15.31 o
   9  -2   3       94.22       92.27     13.64 o
  10  -2   3        2.53        0.57     12.47 o
  -9  -1   3       95.52       77.95      9.91 o
  -8  -1   3      145.67      146.80      8.03 o
  -7  -1   3        3.30        4.67      5.08 o
  -6  -1   3     1246.81     1188.83     14.25 o
  -5  -1   3     1472.62     1497.74     22.05 o
  -4  -1   3      506.52      499.16      8.31 o
  -3  -1   3       78.60      143.63      4.84 o
  -2  -1   3       85.37      135.10      3.95 o
  -1  -1   3     1492.25     1590.21      7.40 o
   0  -1   3    11752.62    11584.86     77.88 o
   1  -1   3     4917.88     5281.74     31.32 o
   2  -1   3     1641.93     1354.93     27.60 o
   3  -1   3      200.14      188.85      6.64 o
   4  -1   3     2406.10     2455.95     35.77 o
   5  -1   3      135.41      145.11     10.69 o
   6  -1   3      192.19      197.21     11.93 o
   7  -1   3      579.11      593.90     13.83 o
   8  -1   3       36.00       29.63      6.58 o
   9  -1   3        3.73      -10.66     11.49 o
  10  -1   3      176.46      165.86     15.30 o
  -9   0   3       38.40       29.80      8.46 o
  -8   0   3        4.08       10.46      6.41 o
  -7   0   3       42.93       43.23      3.83 o
  -6   0   3     1423.20     1490.69     12.34 o
  -5   0   3        1.02        1.25      4.37 o
  -4   0   3     1854.74     1911.18     22.85 o
  -3   0   3     1590.71     1331.77     13.07 o
  -2   0   3     1038.69      922.79      8.10 o
  -1   0   3      118.84      132.83      3.84 o
   0   0   3      236.70      193.67      3.16 o
   1   0   3     9622.42     9028.62     24.18 o
   2   0   3    10724.67    10303.65    150.38 o
   3   0   3     5479.18     5585.53     39.81 o
   4   0   3     2232.46     2242.19     50.50 o
   5   0   3      207.03      233.27      5.67 o
   6   0   3     1395.39     1421.94     22.70 o
   7   0   3      481.82      508.60      7.77 o
   8   0   3      414.49      390.72     16.53 o
   9   0   3       23.72       25.11     11.76 o
  10   0   3       38.46       38.58     12.27 o
  -9   1   3       27.68       26.08     11.29 o
  -8   1   3      507.37      560.02     15.05 o
  -7   1   3      291.59      284.05      9.42 o
  -6   1   3      259.70      229.25     11.01 o
  -5   1   3      507.90      590.96     10.73 o
  -4   1   3      367.01      415.01      8.13 o
  -3   1   3      353.35      452.67      6.80 o
  -2   1   3        7.62       18.06      4.46 o
  -1   1   3      105.85       92.92      5.85 o
   0   1   3     3412.06     3743.50     29.85 o
   1   1   3     3160.59     4142.24     12.57 o
   2   1   3      732.73     1184.15      8.03 o
   3   1   3     1913.70     2107.28     28.30 o
   4   1   3     3005.85     3172.88     53.48 o
   5   1   3     3494.30     3563.23     31.10 o
   6   1   3     1323.37     1258.14     21.21 o
   7   1   3       14.48        3.05     13.59 o
   8   1   3      452.41      414.73     19.02 o
   9   1   3       90.97       92.03     13.33 o
  10   1   3       29.19       30.24     12.27 o
  -9   2   3       12.35        6.03     12.46 o
  -8   2   3       34.75       35.87      8.55 o
  -7   2   3       83.21       75.76      8.54 o
  -6   2   3      971.47     1075.45     16.99 o
  -5   2   3     1765.91     1697.32     18.20 o
  -4   2   3      409.83      433.25      9.85 o
  -3   2   3     1341.69     1427.59     13.09 o
  -2   2   3     2853.70     2958.31     23.10 o
  -1   2   3     1560.41     1566.80     11.21 o
   0   2   3      333.88      380.93      3.70 o
   1   2   3     4244.15     3574.67     15.54 o
   2   2   3      519.15      358.22      5.78 o
   3   2   3     1205.93     1285.64     35.20 o
   4   2   3     2951.48     2927.60     19.17 o
   5   2   3        8.68       14.58      6.99 o
   6   2   3      326.99      286.64     11.98 o
   7   2   3      151.05      150.53     15.27 o
   8   2   3      479.75      511.27     24.83 o
   9   2   3        3.63       10.69     11.71 o
  10   2   3       54.71       44.93     12.89 o
  11   2   3       78.46       70.06     19.93 o
  -9   3   3       34.99       28.40     19.42 o
  -8   3   3       63.68       70.72     14.26 o
  -7   3   3        9.72       16.61      8.93 o
  -6   3   3      225.12      209.49     11.07 o
  -5   3   3        0.11       -0.05      4.74 o
  -4   3   3     3116.08     3150.79     30.68 o
  -3   3   3     3645.12     3674.83     49.25 o
  -2   3   3      227.53      244.97      5.57 o
  -1   3   3     8108.81     9016.66     62.60 o
   0   3   3     1779.60     1862.04      8.35 o
   1   3   3     1491.10     1309.73      7.42 o
   2   3   3      555.67      480.39      6.48 o
   3   3   3     1901.61     1766.88     14.82 o
   4   3   3     1771.86     1797.74     21.36 o
   5   3   3      798.83      782.27     10.09 o
   6   3   3      582.00      526.26     45.14 o
   7   3   3      392.65      439.06     21.54 o
   8   3   3       25.05       24.20     14.60 o
   9   3   3        1.76        1.96     15.79 o
  10   3   3       85.28      107.19     14.48 o
  11   3   3       12.76        3.68     15.67 o
  -9   4   3       23.48       10.98     18.17 o
  -8   4   3      555.59      548.46     21.52 o
  -7   4   3       96.08       72.44     12.56 o
  -6   4   3      232.00      227.31     14.05 o
  -5   4   3        2.88        6.42     11.68 o
  -4   4   3        6.45        7.53      4.86 o
  -3   4   3      189.05      191.86      6.58 o
  -2   4   3     3261.49     3472.05     27.38 o
  -1   4   3    13297.71    13566.23     38.51 o
   0   4   3       45.31       39.56      4.36 o
   1   4   3     6408.80     6490.59     25.25 o
   2   4   3      403.49      451.34      7.09 o
   3   4   3      107.81      108.13      4.28 o
   4   4   3        6.68        4.84      3.35 o
   5   4   3      428.21      430.70      7.10 o
   6   4   3       70.68       63.61      3.05 o
   7   4   3      198.99      173.68     18.25 o
   8   4   3      466.97      466.59     24.71 o
   9   4   3      216.09      221.06     20.08 o
  10   4   3      120.21      117.84     18.63 o
  11   4   3       16.13       47.88     17.10 o
  -8   5   3       81.39       69.22     19.22 o
  -7   5   3       16.15       10.45     14.94 o
  -6   5   3      693.49      715.34     29.24 o
  -5   5   3      150.44      185.23     17.20 o
  -4   5   3      351.85      354.28     15.33 o
  -3   5   3      169.42      148.86      6.63 o
  -2   5   3        1.33        0.73      4.14 o
  -1   5   3       72.59       44.52      4.71 o
   0   5   3     4361.73     4689.72     20.36 o
   1   5   3     7002.34     7375.56     55.76 o
   2   5   3        0.57       -1.17      4.83 o
   3   5   3     2076.73     2058.36     13.70 o
   4   5   3     6977.81     7185.55     43.62 o
   5   5   3      292.20      310.39     11.21 o
   6   5   3      238.10      224.11     14.37 o
   7   5   3       77.38       66.82     10.74 o
   8   5   3       69.84       44.08      2.55 o
   9   5   3        0.39       -3.64     13.07 o
  10   5   3      108.83      112.14     20.51 o
  -8   6   3       48.42       49.54     19.57 o
  -7   6   3       10.48       14.36     17.47 o
  -6   6   3       95.65      100.30     17.99 o
  -5   6   3        6.02        8.09     13.82 o
  -4   6   3     2464.91     2422.28     28.81 o
  -3   6   3      937.40     1057.56     14.60 o
  -2   6   3      126.78      150.93      5.43 o
  -1   6   3      105.67       81.91      6.97 o
   0   6   3      273.51      279.81      8.67 o
   1   6   3        1.59        1.01      4.35 o
   2   6   3     1592.02     1708.44     29.84 o
   3   6   3     1268.42     1212.24     17.49 o
   4   6   3      302.61      345.82      7.95 o
   5   6   3     1198.83     1237.48     14.22 o
   6   6   3      229.37      218.54      9.53 o
   7   6   3      104.70       80.32      6.37 o
   8   6   3      163.50      156.48     19.86 o
   9   6   3        0.78       17.20     16.52 o
  10   6   3        0.18        0.75     14.52 o
  -7   7   3        5.01       -7.83     17.06 o
  -6   7   3       50.58       51.11     16.49 o
  -5   7   3      132.02      164.01     11.83 o
  -4   7   3        9.48       15.10      8.29 o
  -3   7   3        0.18       -0.34      8.83 o
  -2   7   3      713.25      679.07     20.29 o
  -1   7   3      693.58      705.49     11.47 o
   0   7   3       77.43       75.77      7.34 o
   1   7   3      430.41      396.35      8.61 o
   2   7   3       84.10       89.73      6.61 o
   3   7   3      234.53      270.41      7.71 o
   4   7   3       25.72       27.50      5.03 o
   5   7   3      541.56      560.93     24.19 o
   6   7   3        3.99        5.70      8.20 o
   7   7   3        2.19       -3.31      7.34 o
   8   7   3     1374.31     1369.30     40.81 o
   9   7   3       71.03       69.93     19.41 o
  10   7   3        0.58       -2.20     16.34 o
  -6   8   3      165.46      155.41     21.97 o
  -5   8   3        5.00        3.85     11.01 o
  -4   8   3      259.27      237.45     14.38 o
  -3   8   3     1232.03     1265.70     18.88 o
  -2   8   3       13.61        9.54      5.77 o
  -1   8   3      547.44      541.74     12.70 o
   0   8   3      764.72      748.38     18.18 o
   1   8   3      421.53      444.05      8.63 o
   2   8   3      343.52      316.54      9.17 o
   3   8   3      152.50      141.58      7.19 o
   4   8   3       39.65       36.90      6.69 o
   5   8   3       55.27       46.09      3.19 o
   6   8   3        1.71        9.67      9.10 o
   7   8   3       12.60       24.00      8.64 o
   8   8   3       87.70       78.84     19.71 o
   9   8   3       54.98       69.10     18.52 o
  10   8   3       98.89      111.76     20.09 o
  -5   9   3       56.81       40.98     18.95 o
  -4   9   3      202.99      220.86     14.12 o
  -3   9   3       14.61       12.74     10.15 o
  -2   9   3      205.40      207.66     13.21 o
  -1   9   3     1264.35     1344.43     24.20 o
   0   9   3       75.38       84.01     15.76 o
   1   9   3       45.14       39.88     10.16 o
   2   9   3      586.42      610.79     10.43 o
   3   9   3      192.69      218.99      9.35 o
   4   9   3        3.80        9.27      7.09 o
   5   9   3      506.17      505.62     26.74 o
   6   9   3      303.90      301.37     14.29 o
   7   9   3       37.19       52.53     16.06 o
   8   9   3       27.49       14.55     16.78 o
   9   9   3       53.58       56.69     20.15 o
  -4  10   3        7.33        1.61     16.31 o
  -3  10   3      168.34      154.64     23.35 o
  -2  10   3      166.54      151.88     20.43 o
  -1  10   3       77.39       84.84     18.37 o
   0  10   3      423.26      415.60     24.67 o
   1  10   3     2063.41     2164.77     32.47 o
   2  10   3      608.99      559.76     29.60 o
   3  10   3      168.89      146.26     16.08 o
   4  10   3       76.71       93.21      9.65 o
   5  10   3        1.75       -3.05      5.16 o
   6  10   3       37.03       35.25     16.97 o
   7  10   3      194.83      201.85     21.33 o
   8  10   3      123.69      145.19     22.81 o
  -3  11   3       54.59       21.15     18.69 o
  -2  11   3        9.93        8.07     17.19 o
  -1  11   3        0.89        6.00     17.60 o
   0  11   3       71.67       76.68     18.48 o
   1  11   3       88.47       78.57     11.91 o
   2  11   3      157.51      146.12     13.87 o
   3  11   3     1023.50     1074.54     23.41 o
   4  11   3      576.61      606.91     16.82 o
   5  11   3       17.38       13.44     17.76 o
   6  11   3      317.71      306.04     24.62 o
   7  11   3       24.38       38.47     19.95 o
   8  11   3        0.31       -3.96     16.59 o
  -2  12   3      131.83      112.74     21.83 o
  -1  12   3       39.70       34.28     19.50 o
   0  12   3        0.51        3.39     11.45 o
   1  12   3        0.29        0.24     11.31 o
   2  12   3       17.67       31.43      9.63 o
   3  12   3      198.59      220.13     14.46 o
   4  12   3       97.73       93.10     19.21 o
   5  12   3      590.06      622.49     33.02 o
   6  12   3      315.49      266.26     26.47 o
   1  13   3      190.31      192.66     16.27 o
   2  13   3       57.14       78.57     13.67 o
   3  13   3      216.99      262.50     25.05 o
   4  13   3        1.89        8.36     18.72 o
   5  13   3       12.30        4.51     19.06 o
  -6 -10   4       10.80       19.72     15.95 o
  -5 -10   4      330.18      336.13     27.09 o
  -4 -10   4      220.67      247.06     25.73 o
  -3 -10   4       17.66        1.19     18.12 o
  -2 -10   4      143.67      164.86     22.42 o
  -1 -10   4      346.14      362.23     28.45 o
   0 -10   4       52.52       71.68     18.19 o
   1 -10   4       14.02        5.06     18.97 o
  -8  -9   4       40.48       37.30     20.96 o
  -7  -9   4        3.06        1.25     12.15 o
  -6  -9   4      199.53      206.99     16.08 o
  -5  -9   4        1.83        6.06      9.88 o
  -4  -9   4        1.70        0.01      8.46 o
  -3  -9   4      231.78      206.80     12.93 o
  -2  -9   4       56.99       58.65     18.10 o
  -1  -9   4        5.47        1.84     15.82 o
   0  -9   4       94.38       71.55     18.02 o
   1  -9   4      316.08      360.29     27.18 o
   2  -9   4        6.87        8.93     15.31 o
   3  -9   4        2.54        7.32     15.24 o
  -8  -8   4       12.32       11.19     13.92 o
  -7  -8   4      194.35      194.16     20.91 o
  -6  -8   4      203.45      211.16     15.59 o
  -5  -8   4        1.23        0.23     10.26 o
  -4  -8   4      295.04      294.11     23.84 o
  -3  -8   4        6.29        8.30      6.18 o
  -2  -8   4        2.41        1.90      3.32 o
  -1  -8   4       21.83       27.40     16.06 o
   0  -8   4       56.45       88.87     18.46 o
   1  -8   4      167.09      162.22     20.79 o
   2  -8   4       39.85       50.53     18.56 o
   3  -8   4      517.45      479.70     29.09 o
   4  -8   4        2.44        3.10     16.31 o
  -8  -7   4       20.69       25.29     12.84 o
  -7  -7   4       15.54       -0.95     11.83 o
  -6  -7   4        0.72        3.80      8.20 o
  -5  -7   4       60.63       69.66      8.90 o
  -4  -7   4       66.89       60.97      6.73 o
  -3  -7   4        4.22        6.51      5.86 o
  -2  -7   4      785.28      797.71     12.54 o
  -1  -7   4      145.79      114.89      3.01 o
   0  -7   4       61.32       58.05     16.39 o
   1  -7   4        0.40       -9.12     14.89 o
   2  -7   4      151.14      103.71     16.74 o
   3  -7   4        8.13       24.47     14.81 o
   4  -7   4       12.55        0.63     17.78 o
   5  -7   4      441.85      572.93     31.89 o
   6  -7   4       84.37       81.20     20.38 o
  -9  -6   4      188.27      203.87     17.23 o
  -8  -6   4       18.26        9.42     12.69 o
  -7  -6   4      100.06       86.49     13.72 o
  -6  -6   4      518.02      492.30     15.26 o
  -5  -6   4       14.12        6.72      5.21 o
  -4  -6   4        9.70        7.90      5.84 o
  -3  -6   4       57.21       51.30      6.49 o
  -2  -6   4      337.80      315.16     29.81 o
  -1  -6   4      119.08      104.36      6.68 o
   0  -6   4     1742.64     1802.17     39.74 o
   1  -6   4      270.09      247.63     20.18 o
   2  -6   4      166.52      148.05     16.73 o
   3  -6   4       68.87       63.02     15.40 o
   4  -6   4      105.66       91.09      4.83 o
   5  -6   4       42.25       41.33     15.50 o
   6  -6   4      101.93       97.50     18.62 o
 -10  -5   4        2.14        0.96     16.84 o
  -9  -5   4        7.32        3.71     12.67 o
  -8  -5   4       29.73       44.78      9.96 o
  -7  -5   4      215.64      232.07     12.06 o
  -6  -5   4      408.14      424.61     16.95 o
  -5  -5   4     1134.15     1152.68     29.12 o
  -4  -5   4       14.65       18.43      5.01 o
  -3  -5   4        4.44        2.57      4.77 o
  -2  -5   4      302.28      331.97      7.28 o
  -1  -5   4      111.26       91.67      4.41 o
   0  -5   4        3.19       12.16      6.80 o
   1  -5   4      209.46      190.71     12.13 o
   2  -5   4     3656.76     3627.44    108.15 o
   3  -5   4     2182.20     2203.57     22.41 o
   4  -5   4      173.90      170.09     19.09 o
   5  -5   4       93.70      108.30     18.53 o
   6  -5   4      173.66      197.77     22.15 o
   7  -5   4       44.94       39.55     19.27 o
 -10  -4   4       27.59       33.35     17.09 o
  -9  -4   4      143.95      161.26     15.96 o
  -8  -4   4       32.16       55.40      9.70 o
  -7  -4   4       34.87       36.74      6.51 o
  -6  -4   4       33.34       40.39      8.75 o
  -5  -4   4      396.11      374.81     13.57 o
  -4  -4   4      121.58      132.59      5.51 o
  -3  -4   4      358.38      357.46      7.49 o
  -2  -4   4     3438.25     3379.41     19.95 o
  -1  -4   4      796.91      794.33      9.17 o
   0  -4   4       35.59       51.11      7.30 o
   1  -4   4      191.02      177.02      9.00 o
   2  -4   4      253.58      229.17      6.24 o
   3  -4   4     1185.33     1235.39     27.71 o
   4  -4   4     2581.14     2564.05     23.75 o
   5  -4   4      828.97      768.75     27.93 o
   6  -4   4       74.43       84.05     10.09 o
   7  -4   4      164.11      169.57     12.64 o
   8  -4   4       45.30       43.69     18.21 o
  -9  -3   4       54.55       54.26     12.94 o
  -8  -3   4        0.27       -0.38      5.60 o
  -7  -3   4      250.45      271.54      8.87 o
  -6  -3   4       95.97      114.81      6.74 o
  -5  -3   4      144.43      128.00      6.03 o
  -4  -3   4       84.74       84.30      4.35 o
  -3  -3   4      652.39      669.82     11.06 o
  -2  -3   4      672.01      763.33      9.84 o
  -1  -3   4     4872.91     5043.02     28.98 o
   0  -3   4     2442.57     2429.78     23.06 o
   1  -3   4     1481.46     1540.81     22.60 o
   2  -3   4      285.78      312.05      9.49 o
   3  -3   4      953.89      993.06     12.36 o
   4  -3   4        7.89       10.06      5.10 o
   5  -3   4       46.51       42.54      6.58 o
   6  -3   4      970.07     1014.05     16.40 o
   7  -3   4      521.55      512.87     26.62 o
   8  -3   4        7.29       12.35      7.79 o
  -9  -2   4        3.71        9.31     11.03 o
  -8  -2   4       13.80       16.37      6.24 o
  -7  -2   4      212.85      198.20      8.25 o
  -6  -2   4       55.15       38.63      6.01 o
  -5  -2   4      822.37      813.25     11.66 o
  -4  -2   4     4368.25     4562.33     26.80 o
  -3  -2   4     2088.77     2229.47     12.34 o
  -2  -2   4      454.32      429.90      8.49 o
  -1  -2   4        8.06       14.41      3.21 o
   0  -2   4       63.69       59.30      3.77 o
   1  -2   4      668.66      685.82     12.96 o
   2  -2   4     4369.36     4168.52     78.73 o
   3  -2   4     3559.17     3782.90     30.70 o
   4  -2   4      347.22      328.20      7.25 o
   5  -2   4      176.38      166.63      6.88 o
   6  -2   4      187.63      171.45      8.55 o
   7  -2   4       48.41       41.85      7.13 o
   8  -2   4      114.10      103.96      8.66 o
   9  -2   4      154.06      153.91     14.20 o
  10  -2   4        5.19        4.94     21.46 o
  -9  -1   4      129.96      153.13     13.91 o
  -8  -1   4      189.42      208.97      8.83 o
  -7  -1   4        1.39        1.22      5.72 o
  -6  -1   4       23.66       24.64      5.68 o
  -5  -1   4      127.28      145.65      5.79 o
  -4  -1   4      218.39      199.96      6.36 o
  -3  -1   4      102.16       82.41      4.01 o
  -2  -1   4     6194.94     6598.56     23.57 o
  -1  -1   4     3351.20     3575.97     15.14 o
   0  -1   4      286.58      275.24      4.60 o
   1  -1   4       10.05       11.16      3.83 o
   2  -1   4      473.03      581.08      9.78 o
   3  -1   4       22.84       28.03      6.17 o
   4  -1   4     1357.04     1498.12     18.01 o
   5  -1   4      919.85      952.34     11.49 o
   6  -1   4      272.30      307.27      7.92 o
   7  -1   4      487.44      471.05     15.31 o
   8  -1   4       29.78       32.11      7.15 o
   9  -1   4        6.19       11.74     12.46 o
  10  -1   4      103.05       90.30     14.06 o
  -9   0   4       25.33        6.23     10.27 o
  -8   0   4       50.69       44.13      7.00 o
  -7   0   4      357.12      356.68     10.01 o
  -6   0   4      792.35      785.77     10.00 o
  -5   0   4        7.42        4.49      4.70 o
  -4   0   4      305.55      275.64      6.78 o
  -3   0   4      431.55      470.07      7.60 o
  -2   0   4      621.71      572.83      6.59 o
  -1   0   4     1759.30     1858.56     15.85 o
   0   0   4    11627.69    11695.77     49.76 o
   1   0   4     6827.13     7110.54     24.76 o
   2   0   4     3534.91     3625.19     18.35 o
   3   0   4      660.85      688.51      9.16 o
   4   0   4        0.85        1.00      4.17 o
   5   0   4      991.10      994.81     14.76 o
   6   0   4      214.31      207.00      6.12 o
   7   0   4     1037.32     1006.68     18.98 o
   8   0   4       26.59       22.63      6.27 o
   9   0   4      230.14      276.04     19.38 o
  10   0   4        5.00       13.06     12.41 o
  -9   1   4        3.46        7.67     13.84 o
  -8   1   4       22.11       18.69      6.70 o
  -7   1   4       32.50       30.91      6.22 o
  -6   1   4       75.92       75.81      7.95 o
  -5   1   4     2064.89     2214.50     32.83 o
  -4   1   4     3128.26     3204.94     19.99 o
  -3   1   4       11.00        8.93      3.86 o
  -2   1   4        5.36        0.38      3.31 o
  -1   1   4        0.07        0.06      2.94 o
   0   1   4      419.37      440.15      6.99 o
   1   1   4     6423.40     6773.22     16.61 o
   2   1   4     3786.85     3857.21     17.49 o
   3   1   4       47.29       47.07      4.18 o
   4   1   4     1438.07     1510.38     28.79 o
   5   1   4     1641.07     1717.67     23.08 o
   6   1   4       10.23        7.56      7.87 o
   7   1   4       35.37       30.33     12.45 o
   8   1   4      117.85      114.31     15.94 o
   9   1   4      160.71      174.85     14.64 o
  10   1   4       31.20       39.65     12.68 o
  -9   2   4      179.60      178.21     22.61 o
  -8   2   4      121.91      109.50     14.28 o
  -7   2   4       17.58       21.74      7.33 o
  -6   2   4      151.57      153.11      8.97 o
  -5   2   4       31.72       44.08      5.06 o
  -4   2   4        2.96        5.96      3.90 o
  -3   2   4     4116.11     4148.07     37.49 o
  -2   2   4     3224.61     2818.38    131.30 o
  -1   2   4        4.57       17.60      3.04 o
   0   2   4     1288.31     1220.80      6.13 o
   1   2   4     1903.00     1984.02     12.59 o
   2   2   4     4716.96     4964.96     18.32 o
   3   2   4      162.40      180.20      5.29 o
   4   2   4     4507.61     4620.36     51.34 o
   5   2   4     1041.16     1018.60     28.77 o
   6   2   4      854.27      853.33     18.40 o
   7   2   4     2044.16     2012.28     41.25 o
   8   2   4      590.84      607.27     27.25 o
   9   2   4      118.57      124.59     18.03 o
  10   2   4        0.27       -2.28     11.48 o
  -9   3   4        5.54        3.99     17.75 o
  -8   3   4       75.81       49.77     13.65 o
  -7   3   4      599.62      572.33     14.61 o
  -6   3   4       25.73       27.05      6.69 o
  -5   3   4      217.05      200.45      6.44 o
  -4   3   4       74.99       81.54      5.17 o
  -3   3   4     1240.70     1420.33     23.00 o
  -2   3   4       95.97      112.25      7.70 o
  -1   3   4     2819.40     3088.28     28.37 o
   0   3   4     5156.55     5263.41     34.87 o
   1   3   4      214.67      199.90      3.91 o
   2   3   4      490.45      528.17      9.37 o
   3   3   4      855.86      782.77      9.92 o
   4   3   4       44.86       42.87      5.21 o
   5   3   4        4.65        8.76      4.27 o
   6   3   4      831.33      858.83     35.89 o
   7   3   4       30.72       36.52     12.37 o
   8   3   4      545.27      541.61     25.38 o
   9   3   4      817.27      826.41     32.92 o
  10   3   4       83.92       51.80     18.02 o
  -8   4   4        0.63        0.81     11.38 o
  -7   4   4       71.82       55.54     12.07 o
  -6   4   4       20.16       18.98      9.76 o
  -5   4   4       92.87       96.77      6.45 o
  -4   4   4      205.04      212.35      7.53 o
  -3   4   4      358.47      318.27     13.20 o
  -2   4   4      261.30      227.42      9.39 o
  -1   4   4        4.35       10.06      1.86 o
   0   4   4      520.99      588.46      5.68 o
   1   4   4     4476.66     4502.14     44.18 o
   2   4   4     2122.26     2000.36     11.12 o
   3   4   4      160.72      136.29      5.09 o
   4   4   4     1293.66     1388.03     21.17 o
   5   4   4     1877.87     1752.51     25.03 o
   6   4   4       12.01       22.90      3.63 o
   7   4   4        0.32       -2.78     13.93 o
   8   4   4      302.60      313.34     22.52 o
   9   4   4      133.06      164.06     18.74 o
  10   4   4        0.69       18.84     18.04 o
  -8   5   4        9.79       23.68     16.02 o
  -7   5   4       23.77       24.30     11.88 o
  -6   5   4       34.72       38.37     11.35 o
  -5   5   4      155.18      142.03      9.39 o
  -4   5   4       93.98       97.57      6.27 o
  -3   5   4      351.08      406.41      8.15 o
  -2   5   4        3.27        1.88      3.59 o
  -1   5   4       23.46       29.58      5.12 o
   0   5   4     3830.28     4074.55     29.00 o
   1   5   4      251.57      168.86      4.94 o
   2   5   4      296.16      309.82      7.74 o
   3   5   4     1178.33     1202.28     15.83 o
   4   5   4      161.71      125.50      5.99 o
   5   5   4        5.02        4.90      3.90 o
   6   5   4      147.21      116.51      4.59 o
   7   5   4      411.52      407.83      6.40 o
   8   5   4        0.82       -0.37      5.92 o
   9   5   4       11.84        5.74     14.36 o
  10   5   4        5.11       -1.86     15.63 o
  -7   6   4      228.16      195.61     15.71 o
  -6   6   4       84.06       75.28     15.84 o
  -5   6   4      244.84      255.68     13.07 o
  -4   6   4      354.05      337.00      9.73 o
  -3   6   4       31.92       12.99      5.08 o
  -2   6   4        9.24       12.18      4.23 o
  -1   6   4       76.27       75.74      7.01 o
   0   6   4      212.42      223.45      6.38 o
   1   6   4     1053.39     1011.47      9.89 o
   2   6   4     8609.82     8864.80     66.94 o
   3   6   4     1047.93      927.33     11.17 o
   4   6   4      532.18      545.46     13.46 o
   5   6   4        5.82        6.24      6.89 o
   6   6   4       25.17       26.18      6.80 o
   7   6   4       16.34       12.80      7.53 o
   8   6   4      165.37      157.07     19.60 o
   9   6   4      289.81      334.65     25.09 o
  10   6   4       11.51        9.76     17.53 o
  -7   7   4        4.77        7.57     14.77 o
  -6   7   4       71.58       71.93     16.69 o
  -5   7   4      498.94      505.41     19.58 o
  -4   7   4      303.01      302.58     14.04 o
  -3   7   4     1283.06     1351.93     23.64 o
  -2   7   4      241.56      242.91      7.49 o
  -1   7   4       12.63       11.32      6.67 o
   0   7   4      779.90      774.27     11.14 o
   1   7   4      822.51      899.67     10.63 o
   2   7   4      421.84      435.53      8.33 o
   3   7   4       99.92       88.60      6.12 o
   4   7   4     2904.10     2922.24     29.79 o
   5   7   4     1037.04     1014.60     29.93 o
   6   7   4       67.84       56.34      8.41 o
   7   7   4        0.71       -0.12      6.07 o
   8   7   4       12.62        8.22     13.87 o
   9   7   4        0.29       17.77     17.21 o
  10   7   4       10.54       -5.79     17.03 o
  -6   8   4        1.05       -3.12     15.51 o
  -5   8   4       24.61       17.45     11.27 o
  -4   8   4        9.70       14.12      7.47 o
  -3   8   4     1283.07     1171.16     23.86 o
  -2   8   4      128.02      139.46     11.54 o
  -1   8   4     1058.95     1053.38     20.49 o
   0   8   4     2741.88     2672.98     23.92 o
   1   8   4       29.99       18.61      4.77 o
   2   8   4       17.88       12.44      5.32 o
   3   8   4        1.98        7.34      5.78 o
   4   8   4      618.25      616.49     13.52 o
   5   8   4       19.86       15.64      4.92 o
   6   8   4      880.90      849.40     45.75 o
   7   8   4      291.27      256.88     11.57 o
   8   8   4      140.63      142.72     20.70 o
   9   8   4       20.88       19.01     14.98 o
  10   8   4        6.54       10.48     18.67 o
  -5   9   4      238.33      262.09     16.72 o
  -4   9   4      191.88      182.14     14.45 o
  -3   9   4       59.38       52.50     11.05 o
  -2   9   4       27.40       37.85     10.66 o
  -1   9   4      408.59      432.83     18.07 o
   0   9   4      714.50      741.30     19.98 o
   1   9   4     3079.99     3101.89     42.30 o
   2   9   4      254.76      230.87      7.20 o
   3   9   4       13.00       15.65      8.78 o
   4   9   4       40.70       50.64      8.06 o
   5   9   4      107.50      111.15      7.06 o
   6   9   4      259.91      223.83     13.54 o
   7   9   4       43.29       34.10     16.80 o
   8   9   4      233.71      238.54     23.73 o
   9   9   4       99.49       93.62     19.57 o
  -4  10   4       19.93       14.74     16.18 o
  -3  10   4      280.88      260.58     15.33 o
  -2  10   4      288.82      293.04     20.25 o
  -1  10   4        2.19       -2.19     14.43 o
   0  10   4      174.16      164.88     11.99 o
   1  10   4      533.40      513.13     14.39 o
   2  10   4      156.85      151.43     10.50 o
   3  10   4      389.92      429.15     23.91 o
   4  10   4     1396.27     1367.38     22.23 o
   5  10   4       95.26      117.45     13.57 o
   6  10   4       43.15       44.66     18.19 o
   7  10   4      122.16      103.35     18.65 o
   8  10   4       23.06       17.42     18.48 o
   9  10   4       11.77        7.46     17.94 o
  -3  11   4      170.56      216.95     23.79 o
  -2  11   4        7.97       13.38     16.99 o
  -1  11   4      130.94      154.52     20.60 o
   0  11   4      292.56      272.85     14.56 o
   1  11   4      299.49      272.12     12.51 o
   2  11   4       61.22       68.55      9.70 o
   3  11   4       75.63       58.83     11.51 o
   4  11   4      219.80      232.65     16.75 o
   5  11   4      305.44      265.64     22.99 o
   6  11   4      422.84      503.47     29.42 o
   7  11   4       87.62      104.65     22.21 o
   8  11   4       15.56       14.92     18.34 o
  -2  12   4        0.08        3.55     17.73 o
  -1  12   4      298.03      303.44     25.96 o
   0  12   4       24.67       38.80      9.39 o
   1  12   4       30.13       28.67      9.14 o
   2  12   4      257.39      264.51     13.26 o
   3  12   4       30.42       28.63     11.12 o
   4  12   4      157.30      124.93     22.38 o
   5  12   4       22.02       34.76     18.98 o
   6  12   4       22.95       17.38     18.93 o
   7  12   4        9.38       15.97     20.15 o
   0  13   4        5.42       15.10     14.23 o
   1  13   4       62.75       75.38     11.08 o
   2  13   4        0.27        3.03      9.55 o
   3  13   4       11.58       22.85     18.27 o
   4  13   4      280.41      312.06     27.00 o
   5  13   4      109.33      114.92     22.78 o
   3  14   4       25.31       37.92     19.92 o
  -5 -11   5        0.71        4.48     18.90 o
  -5 -10   5      179.30      191.46     21.77 o
  -4 -10   5       12.87       13.79     16.75 o
  -3 -10   5        0.03        0.94     16.07 o
  -2 -10   5       68.58       58.41     17.20 o
  -1 -10   5       53.51       35.92     18.92 o
   0 -10   5       22.35       29.89     17.32 o
  -7  -9   5       42.71       46.81     17.76 o
  -6  -9   5      137.72      112.25     10.60 o
  -5  -9   5      370.72      383.30     18.39 o
  -4  -9   5        0.54       -3.01     17.70 o
  -3  -9   5      288.93      301.68     24.71 o
  -2  -9   5      118.41       90.77     17.41 o
  -1  -9   5        0.74       -3.00     16.36 o
   0  -9   5        0.22        1.55     15.89 o
   1  -9   5       90.89       72.38     20.23 o
   2  -9   5        2.59       10.03     15.88 o
   3  -9   5      198.32      205.45     24.95 o
  -8  -8   5      140.11      149.42     23.58 o
  -7  -8   5        0.99        1.07     12.79 o
  -6  -8   5        5.31        1.99      8.12 o
  -5  -8   5        4.52        0.98      8.34 o
  -4  -8   5      230.15      191.07     15.32 o
  -3  -8   5      436.77      436.67     13.72 o
  -2  -8   5       62.95       54.51      4.65 o
  -1  -8   5      834.27      891.94     34.38 o
   0  -8   5      105.57      116.10     19.51 o
   1  -8   5        5.25        8.56     15.17 o
   2  -8   5      173.24      159.14     21.41 o
   3  -8   5        8.60        8.78     17.68 o
   4  -8   5        2.03        1.84     17.44 o
  -8  -7   5      231.65      235.17     17.44 o
  -7  -7   5       12.76       13.34     11.54 o
  -6  -7   5      524.42      542.44     14.97 o
  -5  -7   5      558.65      617.11     23.81 o
  -4  -7   5       11.21       13.84      8.80 o
  -3  -7   5        0.06        2.91      6.09 o
  -2  -7   5      227.91      212.05      7.24 o
  -1  -7   5      436.46      417.22     23.42 o
   0  -7   5      106.11      144.60     19.07 o
   1  -7   5      292.61      252.62     20.01 o
   2  -7   5      675.73      606.64     29.64 o
   3  -7   5       69.13       56.26     17.49 o
   4  -7   5       60.50       21.44     14.75 o
   5  -7   5       13.29       15.61     16.58 o
  -9  -6   5       24.44       26.87     18.37 o
  -8  -6   5        1.81       12.67     13.04 o
  -7  -6   5       30.22       17.27     12.26 o
  -6  -6   5      464.20      475.32     20.33 o
  -5  -6   5      103.02      100.50      9.26 o
  -4  -6   5      749.20      775.86     14.30 o
  -3  -6   5      605.51      634.11     12.50 o
  -2  -6   5       91.12       98.80      5.72 o
  -1  -6   5      222.03      223.89     10.07 o
   0  -6   5       47.22       36.73     14.73 o
   1  -6   5      208.62      222.21     19.23 o
   2  -6   5      219.96      217.27     19.95 o
   3  -6   5     1375.79     1406.28     40.71 o
   4  -6   5      432.97      446.32     27.35 o
   5  -6   5      199.06      199.81     23.82 o
   6  -6   5      243.80      205.52     24.55 o
  -9  -5   5        0.22       -1.36     17.70 o
  -8  -5   5      136.14      129.18     11.78 o
  -7  -5   5      104.66      117.27     11.29 o
  -6  -5   5        7.38       22.44      9.25 o
  -5  -5   5       58.65       72.95      6.02 o
  -4  -5   5      947.80      993.42     21.50 o
  -3  -5   5      310.94      319.25      8.81 o
  -2  -5   5      552.20      544.29      9.28 o
  -1  -5   5     2211.97     2262.76     36.11 o
   0  -5   5      284.61      256.99     25.88 o
   1  -5   5       54.19       28.70     12.88 o
   2  -5   5      140.01      136.92     16.31 o
   3  -5   5       59.96       64.05      5.89 o
   4  -5   5      122.41      124.69     19.52 o
   5  -5   5      243.20      280.52     23.75 o
   6  -5   5     1068.15     1202.30     41.99 o
   7  -5   5       38.28       25.19     17.18 o
  -9  -4   5       36.47       57.37     17.63 o
  -8  -4   5      204.86      179.87     17.34 o
  -7  -4   5       65.98       58.94      9.70 o
  -6  -4   5      143.80      138.95     10.45 o
  -5  -4   5      800.39      801.24     12.91 o
  -4  -4   5      150.61      120.85      6.29 o
  -3  -4   5      295.17      302.58      6.94 o
  -2  -4   5       99.86      100.74      4.97 o
  -1  -4   5       78.03       81.00      4.61 o
   0  -4   5        0.56        1.49      6.68 o
   1  -4   5     1318.09     1373.73     35.53 o
   2  -4   5      887.19      836.85     11.35 o
   3  -4   5        3.95        1.64      9.03 o
   4  -4   5       21.91       33.01      5.04 o
   5  -4   5        7.51       19.49      7.11 o
   6  -4   5      100.36      100.20      9.63 o
   7  -4   5      253.36      219.63     22.00 o
   8  -4   5      231.64      308.87     27.86 o
  -9  -3   5       20.23       33.37     15.62 o
  -8  -3   5       76.42       63.49     10.13 o
  -7  -3   5       34.36       22.42      5.92 o
  -6  -3   5      289.87      264.11      8.84 o
  -5  -3   5        0.25        3.68      4.92 o
  -4  -3   5     1600.49     1713.67     14.89 o
  -3  -3   5     2381.75     2432.96     18.55 o
  -2  -3   5      148.45      142.44      5.88 o
  -1  -3   5      435.29      490.38      7.42 o
   0  -3   5       33.65       38.03      3.74 o
   1  -3   5      341.68      347.24      8.47 o
   2  -3   5       14.74       18.24      4.68 o
   3  -3   5     2810.48     2976.99     34.33 o
   4  -3   5     1029.79      949.48     13.08 o
   5  -3   5        5.70        4.21      6.43 o
   6  -3   5      248.03      257.00      9.97 o
   7  -3   5      133.00      122.33     12.05 o
   8  -3   5        0.37        3.09      7.93 o
  -8  -2   5      223.75      224.54      9.67 o
  -7  -2   5      315.26      322.60      9.86 o
  -6  -2   5      147.28      169.46      7.95 o
  -5  -2   5        0.20        1.87      4.80 o
  -4  -2   5      132.62      143.51      6.01 o
  -3  -2   5      776.10      814.79     16.79 o
  -2  -2   5     1462.49     1488.54     21.59 o
  -1  -2   5    11226.63    11532.07     60.03 o
   0  -2   5     1165.64     1260.09      9.07 o
   1  -2   5       87.42       93.89      3.87 o
   2  -2   5      740.99      755.13     16.38 o
   3  -2   5      565.93      644.71     11.82 o
   4  -2   5       11.45       10.10      5.66 o
   5  -2   5      118.08      125.07      6.72 o
   6  -2   5      569.04      606.91     11.00 o
   7  -2   5       64.76       52.71      7.99 o
   8  -2   5      200.17      217.40     15.38 o
   9  -2   5      150.70      162.62     14.37 o
  -8  -1   5       33.99       31.55      6.62 o
  -7  -1   5       57.84       47.54      6.44 o
  -6  -1   5      923.39      832.62     13.07 o
  -5  -1   5      718.96      720.18     12.11 o
  -4  -1   5       35.36       50.63      5.06 o
  -3  -1   5       28.39       17.20      3.69 o
  -2  -1   5       87.33       78.51      4.34 o
  -1  -1   5      111.59      117.82      4.16 o
   0  -1   5     8246.58     8608.35     25.28 o
   1  -1   5    14086.24    14847.68     86.66 o
   2  -1   5     3737.42     4002.89     34.88 o
   3  -1   5      325.60      319.84      7.50 o
   4  -1   5      754.62      748.50     10.56 o
   5  -1   5       53.48       51.97      5.48 o
   6  -1   5      426.71      414.88      9.89 o
   7  -1   5      505.97      556.83      9.91 o
   8  -1   5       91.37       82.56      8.33 o
   9  -1   5       49.50       47.41     12.38 o
  10  -1   5      268.93      261.97     21.13 o
  -9   0   5        4.04        6.42     11.75 o
  -8   0   5       11.30        8.56      6.57 o
  -7   0   5       11.62        2.30      6.09 o
  -6   0   5      234.35      254.07      8.07 o
  -5   0   5        4.24       -0.20      4.54 o
  -4   0   5     1142.45     1135.37     12.98 o
  -3   0   5     1147.02     1179.75      9.88 o
  -2   0   5      493.08      497.08      7.56 o
  -1   0   5      569.16      525.15      6.55 o
   0   0   5      974.23      940.61      6.35 o
   1   0   5     2778.59     2861.63     11.52 o
   2   0   5      110.44      102.69      4.22 o
   3   0   5     3740.25     3630.72     21.95 o
   4   0   5     1039.03     1096.39     16.41 o
   5   0   5       45.24       45.41      5.49 o
   6   0   5      649.37      632.05     10.80 o
   7   0   5       27.92       31.05      4.77 o
   8   0   5        1.62        9.68     10.86 o
   9   0   5       10.82       12.63     11.71 o
  10   0   5      245.50      254.80     17.46 o
  -9   1   5       81.09       70.78     16.74 o
  -8   1   5      143.20      139.66     10.57 o
  -7   1   5       36.81       33.87      6.64 o
  -6   1   5        0.16        0.39      5.13 o
  -5   1   5       60.31       71.92      7.01 o
  -4   1   5       43.03       45.85      5.72 o
  -3   1   5        0.20        1.84      4.32 o
  -2   1   5      981.67      842.97     13.37 o
  -1   1   5     1722.14     1596.82     25.10 o
   0   1   5        0.87        9.64      2.22 o
   1   1   5     1793.90     1829.76     12.36 o
   2   1   5     1259.79     1189.19      8.55 o
   3   1   5      172.81      202.91      5.80 o
   4   1   5        6.65        7.37      6.20 o
   5   1   5     1271.01     1232.80     20.45 o
   6   1   5      584.59      573.62     23.91 o
   7   1   5      217.80      240.63     20.06 o
   8   1   5      566.11      514.49     25.50 o
   9   1   5        0.90       -7.10     14.44 o
  10   1   5      100.60       98.17     13.44 o
  -9   2   5       19.13       35.48     18.69 o
  -8   2   5        1.16        9.22     17.86 o
  -7   2   5       96.18       73.24     12.75 o
  -6   2   5      781.96      810.25     16.33 o
  -5   2   5      390.60      362.59      9.70 o
  -4   2   5      712.11      771.48     11.33 o
  -3   2   5      484.84      464.43      7.45 o
  -2   2   5       15.48        6.82      7.47 o
  -1   2   5       20.17        4.48      5.01 o
   0   2   5       16.58       19.03      3.62 o
   1   2   5       31.87       73.72      3.52 o
   2   2   5      215.36      256.23      6.46 o
   3   2   5      880.75      828.67      8.73 o
   4   2   5     3759.57     3828.10     23.95 o
   5   2   5       75.61       70.96      8.20 o
   6   2   5       60.41       58.50     12.00 o
   7   2   5        3.78       -3.28     14.29 o
   8   2   5       68.44       84.45     17.17 o
   9   2   5      172.00      168.92     18.97 o
  10   2   5      357.85      405.09     19.87 o
  -8   3   5       22.44       21.28     19.67 o
  -7   3   5        5.56        2.46     12.29 o
  -6   3   5      340.56      319.15     10.19 o
  -5   3   5      684.37      598.37     12.22 o
  -4   3   5      457.07      431.14     16.50 o
  -3   3   5      845.08      782.50     18.28 o
  -2   3   5       49.16       39.99      5.58 o
  -1   3   5     1493.96     1429.44     32.93 o
   0   3   5     2391.35     2556.82     19.59 o
   1   3   5        0.20        3.28      2.32 o
   2   3   5      371.57      390.35      6.17 o
   3   3   5      905.77      791.52     10.69 o
   4   3   5      647.44      693.88      9.06 o
   5   3   5     1227.46     1210.16     11.76 o
   6   3   5     1342.55     1353.12     32.59 o
   7   3   5      537.07      539.91     23.24 o
   8   3   5       12.63       14.22     15.50 o
   9   3   5       16.51       17.51     15.96 o
  10   3   5       32.37       18.59     16.37 o
  -8   4   5      311.84      313.73     17.36 o
  -7   4   5       49.48       48.38     10.76 o
  -6   4   5      171.64      148.06     11.91 o
  -5   4   5        1.33        1.57      4.09 o
  -4   4   5       68.17       74.96      5.96 o
  -3   4   5        0.41        5.94      5.37 o
  -2   4   5      349.50      358.76      9.11 o
  -1   4   5      522.24      405.72      9.43 o
   0   4   5      259.49      313.08      6.11 o
   1   4   5      952.35      991.25     10.83 o
   2   4   5      405.41      462.73      6.28 o
   3   4   5      483.31      470.77      7.50 o
   4   4   5       10.26       16.32      4.74 o
   5   4   5      138.95      130.73      6.41 o
   6   4   5      218.35      192.52      7.43 o
   7   4   5      274.29      252.66     10.18 o
   8   4   5     1228.91     1240.22     36.56 o
   9   4   5      250.60      231.72     20.20 o
  10   4   5       23.73       21.42     16.21 o
  -7   5   5      187.36      217.32     27.64 o
  -6   5   5      269.76      266.81     14.73 o
  -5   5   5       87.75       83.94     10.72 o
  -4   5   5      696.47      765.82      9.72 o
  -3   5   5      327.91      300.50      5.09 o
  -2   5   5      539.34      545.08     11.30 o
  -1   5   5       10.64       14.54      2.18 o
   0   5   5      586.16      610.51      6.32 o
   1   5   5      527.61      436.98      6.63 o
   2   5   5      541.79      559.76      7.93 o
   3   5   5     4448.62     4463.78     26.31 o
   4   5   5     5092.50     5131.29     39.68 o
   5   5   5      159.50      155.47      6.69 o
   6   5   5       21.19       22.00      3.08 o
   7   5   5      244.01      247.43      6.52 o
   8   5   5       78.94       67.46      6.58 o
   9   5   5       59.83       57.06     15.16 o
  10   5   5      154.53      135.51     21.86 o
  -7   6   5        1.31       -0.47     10.33 o
  -6   6   5        6.01        9.18      8.13 o
  -5   6   5       41.35       55.18      8.24 o
  -4   6   5      837.33      833.95     18.15 o
  -3   6   5      471.34      462.40     10.42 o
  -2   6   5      177.14      177.56      5.13 o
  -1   6   5      628.32      662.60      9.55 o
   0   6   5      655.15      728.14      8.47 o
   1   6   5       38.59       42.58      3.90 o
   2   6   5      411.98      445.90      9.80 o
   3   6   5      476.41      483.86      9.17 o
   4   6   5      585.22      571.49     10.57 o
   5   6   5     2033.12     2170.32     24.08 o
   6   6   5      518.40      528.38      8.34 o
   7   6   5       61.42       58.57      4.71 o
   8   6   5      129.51      120.64     18.58 o
   9   6   5       12.54       26.64     17.50 o
  10   6   5       17.02       25.66     17.73 o
  -6   7   5       29.08       23.33      8.82 o
  -5   7   5        5.51       17.08      8.04 o
  -4   7   5       34.43       23.09      7.62 o
  -3   7   5       13.74       28.69      4.10 o
  -2   7   5      741.39      733.06     15.09 o
  -1   7   5      325.38      322.25      6.18 o
   0   7   5      618.55      646.59      9.21 o
   1   7   5     2517.48     2494.45     20.56 o
   2   7   5      279.56      264.73      7.81 o
   3   7   5       46.20       39.04      5.56 o
   4   7   5      345.25      362.45      9.52 o
   5   7   5      323.04      320.09     13.33 o
   6   7   5      217.77      244.86     20.07 o
   7   7   5      813.38      824.66     41.99 o
   8   7   5      954.30     1013.85     36.36 o
   9   7   5       21.39       19.30     17.00 o
  10   7   5        5.42        6.03     17.65 o
  -5   8   5        4.32        5.82      9.14 o
  -4   8   5      156.38      138.83      8.76 o
  -3   8   5      990.00      937.19     21.77 o
  -2   8   5       57.53       60.65      5.57 o
  -1   8   5      166.96      176.25      6.05 o
   0   8   5      357.97      368.98      8.26 o
   1   8   5      695.32      752.16     12.01 o
   2   8   5        0.79        2.72      4.43 o
   3   8   5      597.93      619.86     12.41 o
   4   8   5      709.64      733.66     13.20 o
   5   8   5        0.17        1.61      6.20 o
   6   8   5       17.40       29.60     14.89 o
   7   8   5       48.96       47.16      8.35 o
   8   8   5        1.74      -10.68     13.48 o
   9   8   5      314.96      318.69     24.51 o
  10   8   5       26.50       49.53     17.67 o
  -5   9   5        7.02       10.79     10.90 o
  -4   9   5      171.14      164.43     12.01 o
  -3   9   5       35.56       35.35      8.76 o
  -2   9   5      442.55      410.55     17.19 o
  -1   9   5      474.05      459.29     10.95 o
   0   9   5      560.17      551.55     13.17 o
   1   9   5       11.37        7.28      6.03 o
   2   9   5      112.62      105.37      6.88 o
   3   9   5      101.80       99.24     10.16 o
   4   9   5       16.74       10.94      7.88 o
   5   9   5      849.21      868.73     15.85 o
   6   9   5       98.77      112.45     17.72 o
   7   9   5       29.25       34.48     15.87 o
   8   9   5        0.78       -2.03     14.10 o
   9   9   5       13.11       20.91     15.37 o
  -4  10   5        1.38        4.76     11.06 o
  -3  10   5       18.68       11.91      9.63 o
  -2  10   5       81.86       71.19      9.92 o
  -1  10   5      104.74      127.60      9.04 o
   0  10   5      331.36      336.51     12.00 o
   1  10   5     1792.76     1799.87     43.46 o
   2  10   5       64.77       58.41      6.29 o
   3  10   5        1.83       -3.77      9.00 o
   4  10   5        2.60        5.42      8.31 o
   5  10   5       51.48       54.72      7.99 o
   6  10   5       40.40       40.11     17.32 o
   7  10   5       37.77       20.19     17.57 o
   8  10   5      113.50      143.66     22.46 o
   9  10   5        0.72       -1.19     18.70 o
  -3  11   5      164.42      134.24     19.21 o
  -2  11   5       32.29       29.95     11.75 o
  -1  11   5       59.44       60.09     12.91 o
   0  11   5       99.55       99.10      9.28 o
   1  11   5       70.94       54.36      8.78 o
   2  11   5      108.95      111.36      9.80 o
   3  11   5      329.05      347.20     15.41 o
   4  11   5       24.44       22.36     12.01 o
   5  11   5       43.49       42.39     17.53 o
   6  11   5       39.85       30.24     17.95 o
   7  11   5       12.88       19.02     17.54 o
   8  11   5        3.61        6.92     18.82 o
  -2  12   5       84.10       85.01     19.46 o
  -1  12   5      191.77      198.71     17.01 o
   0  12   5        3.87       12.31     12.48 o
   1  12   5        0.57       -2.19      8.30 o
   2  12   5        3.37        6.00      8.62 o
   3  12   5      128.95      120.20     12.72 o
   4  12   5      119.39       97.93     20.62 o
   5  12   5      302.75      318.37     25.72 o
   6  12   5       16.92       12.73     17.98 o
   7  12   5       53.55       54.65     20.02 o
   0  13   5      103.90      109.19     15.23 o
   1  13   5      181.77      187.37     16.89 o
   2  13   5        0.23       -3.02      8.84 o
   3  13   5       42.50       39.92     18.05 o
   4  13   5        2.56       -3.45     18.16 o
   5  13   5        3.64       -4.94     19.11 o
   6  13   5       64.87       62.12     19.01 o
   4  14   5       39.20       48.92     19.36 o
  -5 -10   6      132.78      135.12     21.46 o
  -4 -10   6       78.51       45.72     20.25 o
  -3 -10   6        3.17       -0.58     15.52 o
  -2 -10   6      319.61      309.17     26.19 o
  -1 -10   6      199.68      204.35     24.88 o
  -5  -9   6        1.98        0.97     12.58 o
  -4  -9   6       12.93       15.12     17.66 o
  -3  -9   6      173.21      193.58     22.37 o
  -2  -9   6      293.97      293.55     23.49 o
  -1  -9   6       13.03       19.42     16.04 o
   0  -9   6      358.95      287.76     24.64 o
   1  -9   6      417.93      428.21     28.52 o
   2  -9   6       91.68      101.37     22.47 o
  -7  -8   6       73.47       57.83     17.66 o
  -6  -8   6        4.73        9.28      8.85 o
  -5  -8   6       18.13       11.45      8.51 o
  -4  -8   6       71.77       78.11      8.15 o
  -3  -8   6       82.88       94.10     10.34 o
  -2  -8   6       60.04       44.65     17.34 o
  -1  -8   6      146.52      149.91     20.95 o
   0  -8   6      741.00      630.96     30.30 o
   1  -8   6        4.23        0.25     16.57 o
   2  -8   6      305.23      316.57     26.43 o
   3  -8   6      237.12      202.71     22.17 o
   4  -8   6        4.74       22.43     18.90 o
  -8  -7   6       59.37       67.55     14.94 o
  -7  -7   6        0.24        2.49     13.15 o
  -6  -7   6        8.96       16.99      8.83 o
  -5  -7   6       29.64       19.20      8.55 o
  -4  -7   6       18.25       20.29      9.24 o
  -3  -7   6      129.57      131.16      6.59 o
  -2  -7   6      559.69      571.41     15.73 o
  -1  -7   6      448.86      415.04     24.98 o
   0  -7   6       69.00       50.44     14.30 o
   1  -7   6       46.15       48.67     17.18 o
   2  -7   6       33.35       41.55     15.01 o
   3  -7   6      111.62      101.11     19.95 o
   4  -7   6      264.35      280.92     26.00 o
   5  -7   6       27.66       46.48     18.51 o
  -8  -6   6        7.65        9.85     12.77 o
  -7  -6   6       90.68       77.01     13.54 o
  -6  -6   6      580.41      511.50     28.19 o
  -5  -6   6       79.97       87.55      9.32 o
  -4  -6   6       40.81       47.12      7.13 o
  -3  -6   6      181.77      181.50      7.13 o
  -2  -6   6        9.47       10.74      4.88 o
  -1  -6   6      395.69      369.56     22.89 o
   0  -6   6      856.44      938.59     31.78 o
   1  -6   6      155.71      158.00     17.63 o
   2  -6   6        4.02        8.82     15.49 o
   3  -6   6      360.30      359.97     25.81 o
   4  -6   6      395.40      314.64     25.00 o
   5  -6   6        6.05       -6.60     17.96 o
   6  -6   6       93.49       74.92     19.85 o
  -9  -5   6        0.52      -13.26     17.19 o
  -8  -5   6       60.31       58.87     10.91 o
  -7  -5   6      225.55      251.85     15.09 o
  -6  -5   6      240.59      276.97     17.97 o
  -5  -5   6      361.80      404.64     10.07 o
  -4  -5   6      679.53      721.05     11.34 o
  -3  -5   6       85.63       77.93      6.87 o
  -2  -5   6      287.77      279.85      7.38 o
  -1  -5   6       30.74       44.32      6.88 o
   0  -5   6       73.70       58.70     14.71 o
   1  -5   6       47.22       44.04     13.76 o
   2  -5   6     1110.04     1100.45     32.87 o
   3  -5   6      847.27      941.91     29.02 o
   4  -5   6       56.35       54.85      6.75 o
   5  -5   6      123.90      151.48     21.01 o
   6  -5   6       75.18       51.72     19.95 o
   7  -5   6        0.16        6.70     14.58 o
  -8  -4   6       29.10       27.86      9.91 o
  -7  -4   6        8.77       18.34      9.30 o
  -6  -4   6       43.79       42.29      9.68 o
  -5  -4   6      199.15      183.83     10.04 o
  -4  -4   6      222.47      217.32      7.00 o
  -3  -4   6      125.42      118.41      6.28 o
  -2  -4   6     2573.15     2610.70     21.45 o
  -1  -4   6       12.72        8.69      4.87 o
   0  -4   6      143.10      146.22      5.95 o
   1  -4   6       14.73       12.61      7.01 o
   2  -4   6      515.07      585.90     11.32 o
   3  -4   6      524.85      489.13     12.53 o
   4  -4   6      779.55      639.01     33.02 o
   5  -4   6      532.34      554.24     12.74 o
   6  -4   6        9.82        7.64     16.56 o
   7  -4   6      485.39      486.40     33.82 o
  -8  -3   6        2.58        9.31      9.51 o
  -7  -3   6       95.83      110.91      7.94 o
  -6  -3   6       94.53      110.08      7.64 o
  -5  -3   6        1.56        4.11      5.28 o
  -4  -3   6       36.93       43.66      5.68 o
  -3  -3   6      554.31      601.55      9.68 o
  -2  -3   6     1103.90     1091.55     10.18 o
  -1  -3   6      403.61      398.31      7.68 o
   0  -3   6     1100.66     1061.19     11.82 o
   1  -3   6      250.57      257.02      8.40 o
   2  -3   6     1623.63     1701.49     15.69 o
   3  -3   6      454.27      434.61      5.89 o
   4  -3   6        8.77        7.68      5.38 o
   5  -3   6       91.14       79.42      6.89 o
   6  -3   6      611.41      654.23     12.03 o
   7  -3   6      527.76      527.95     14.30 o
   8  -3   6        0.46        9.64     10.82 o
  -8  -2   6        1.95        1.87      8.91 o
  -7  -2   6       30.66       34.00      6.70 o
  -6  -2   6        0.87        1.51      5.86 o
  -5  -2   6      407.99      395.00      9.26 o
  -4  -2   6      127.59      101.37      5.37 o
  -3  -2   6      111.23       98.91      6.69 o
  -2  -2   6       40.80       27.50      5.37 o
  -1  -2   6       12.59       15.40      3.92 o
   0  -2   6       74.40       68.79      3.52 o
   1  -2   6      354.91      345.69      5.80 o
   2  -2   6     3673.51     3819.96     30.23 o
   3  -2   6      783.53      832.78     11.53 o
   4  -2   6      607.46      631.16     16.31 o
   5  -2   6       55.35       70.46      7.25 o
   6  -2   6       78.65       86.80      6.04 o
   7  -2   6       90.92       73.68      7.38 o
   8  -2   6       85.53       63.01      7.80 o
   9  -2   6      118.37      156.08     21.53 o
  -8  -1   6       69.70       82.11      9.42 o
  -7  -1   6        0.29       -4.91      6.30 o
  -6  -1   6       69.21       72.33      7.00 o
  -5  -1   6      104.78      114.49      6.33 o
  -4  -1   6       33.40       37.74      5.28 o
  -3  -1   6      174.18      182.34      4.95 o
  -2  -1   6      387.80      378.30      9.18 o
  -1  -1   6       96.40      124.65      4.78 o
   0  -1   6      819.40      840.41      6.91 o
   1  -1   6       35.49       22.02      3.23 o
   2  -1   6      284.20      282.68      5.69 o
   3  -1   6      611.93      657.92      8.61 o
   4  -1   6     1899.91     2009.89     28.23 o
   5  -1   6      278.22      256.98      8.74 o
   6  -1   6      124.52      141.45      7.54 o
   7  -1   6      841.72      832.08     13.30 o
   8  -1   6       17.55       10.19      7.42 o
   9  -1   6        9.81       20.04     10.85 o
  10  -1   6        0.80       -4.22     17.35 o
  -8   0   6       34.88       43.83      9.05 o
  -7   0   6      116.99      105.08      8.49 o
  -6   0   6      289.09      285.68      7.65 o
  -5   0   6      202.69      219.95      7.03 o
  -4   0   6      507.73      487.15     13.11 o
  -3   0   6       11.42        9.87      3.44 o
  -2   0   6       29.14       34.72      3.86 o
  -1   0   6     5424.14     5508.23     48.06 o
   0   0   6     1718.49     1695.80     10.59 o
   1   0   6       52.71       75.55      4.09 o
   2   0   6     1796.26     1786.58     15.48 o
   3   0   6     1027.36     1027.09     12.95 o
   4   0   6     1459.01     1512.36     13.72 o
   5   0   6       63.03       52.24      5.55 o
   6   0   6      198.61      202.93      7.11 o
   7   0   6      335.76      354.06      9.15 o
   8   0   6       72.04       55.17     15.09 o
   9   0   6        2.23        8.40     11.11 o
  10   0   6      105.04      101.00     14.09 o
  -9   1   6       24.60       27.18     15.48 o
  -8   1   6        7.28        1.24      8.96 o
  -7   1   6      104.34       83.69      9.79 o
  -6   1   6        0.69        4.50      5.80 o
  -5   1   6     1871.58     1812.36     26.18 o
  -4   1   6     1998.03     2027.46     25.47 o
  -3   1   6        0.05        0.09      4.94 o
  -2   1   6     1196.83     1125.22      8.97 o
  -1   1   6      514.17      509.73      6.10 o
   0   1   6      672.12      616.30     68.64 o
   1   1   6      166.16      162.46      4.18 o
   2   1   6     4033.16     4331.99     22.43 o
   3   1   6     1083.46     1179.45     10.37 o
   4   1   6     1004.23      966.58     12.42 o
   5   1   6     1422.19     1406.25     45.60 o
   6   1   6      131.10      130.13     16.66 o
   7   1   6        0.31        9.40     11.79 o
   8   1   6       36.83       35.27     13.94 o
   9   1   6        8.87        8.98     16.07 o
  10   1   6        1.52       -0.36     13.24 o
  -8   2   6        0.24        5.50      9.44 o
  -7   2   6       77.23       88.54     14.07 o
  -6   2   6        0.48        0.64      6.20 o
  -5   2   6       37.37       44.24      5.71 o
  -4   2   6      316.47      336.05      8.41 o
  -3   2   6     3084.98     2977.62     66.20 o
  -2   2   6     3524.60     3475.01     60.11 o
  -1   2   6      231.16      240.24      7.04 o
   0   2   6     2780.20     2587.79     14.70 o
   1   2   6     1139.04     1155.83      7.40 o
   2   2   6      541.55      584.35      7.68 o
   3   2   6     4780.51     5155.48     31.22 o
   4   2   6      997.97     1016.79     18.48 o
   5   2   6      211.60      221.28     11.17 o
   6   2   6      544.36      593.81     24.74 o
   7   2   6      651.78      701.37     28.07 o
   8   2   6      479.34      495.28     25.11 o
   9   2   6       35.75       27.28     14.69 o
  10   2   6        0.02       10.33     14.59 o
  -8   3   6       50.43       55.61     20.86 o
  -7   3   6      253.82      262.48     23.41 o
  -6   3   6      119.66      112.21     17.38 o
  -5   3   6      254.65      225.01      7.24 o
  -4   3   6      389.37      389.48     22.06 o
  -3   3   6       23.51       20.06      9.59 o
  -2   3   6        0.39        2.03      3.61 o
  -1   3   6     3923.49      646.96    388.07 o
   0   3   6     6465.58     6794.80     58.62 o
   1   3   6      384.42      390.82      4.82 o
   2   3   6      541.43      510.16      7.24 o
   3   3   6      692.18      626.08      9.46 o
   4   3   6      263.36      250.15      6.17 o
   5   3   6      270.90      249.44      5.71 o
   6   3   6     1010.65      977.10     29.17 o
   7   3   6        0.86        1.36     12.76 o
   8   3   6      205.57      220.69     19.36 o
   9   3   6      598.53      600.45     29.97 o
  10   3   6       83.68       97.09     17.82 o
  -7   4   6        1.55        5.60      9.41 o
  -6   4   6       26.69       28.62      9.08 o
  -5   4   6      518.77      585.19     16.83 o
  -4   4   6        4.97        4.20      6.07 o
  -3   4   6      400.75      347.83      9.73 o
  -2   4   6      646.22      684.87     14.63 o
  -1   4   6      334.60      296.26      6.37 o
   0   4   6       45.41       40.34      2.96 o
   1   4   6     1938.40     1940.30     12.64 o
   2   4   6     1612.88     1634.96     20.44 o
   3   4   6       36.63       33.86      4.47 o
   4   4   6     1536.95     1568.47     15.96 o
   5   4   6      559.62      569.03     11.27 o
   6   4   6      258.26      264.74      9.95 o
   7   4   6       33.14       28.75     12.66 o
   8   4   6      112.12       97.08     10.58 o
   9   4   6       44.21       51.72     16.18 o
  10   4   6        8.58       10.97     14.67 o
  -7   5   6       82.18       70.32     20.89 o
  -6   5   6       98.41       95.88     11.51 o
  -5   5   6       54.55       61.45      8.34 o
  -4   5   6      400.26      366.80     11.62 o
  -3   5   6      707.03      774.22     14.00 o
  -2   5   6      532.67      505.07     12.67 o
  -1   5   6        2.30        1.74      4.24 o
   0   5   6     2312.99     2252.72     25.66 o
   1   5   6      352.42      353.70      5.94 o
   2   5   6      297.04      252.55      5.59 o
   3   5   6       15.04       13.57      3.77 o
   4   5   6      609.98      634.51     22.92 o
   5   5   6      460.72      441.46      9.85 o
   6   5   6      594.57      618.58     10.58 o
   7   5   6      994.90     1017.42     25.85 o
   8   5   6        1.38       16.36     15.04 o
   9   5   6       50.60       44.13     17.11 o
  10   5   6       16.41       24.38     18.18 o
  -7   6   6      382.74      336.71     25.75 o
  -6   6   6       68.10       62.47      9.20 o
  -5   6   6       13.88       17.30      7.48 o
  -4   6   6      239.26      248.73     10.70 o
  -3   6   6       20.19       23.22      6.85 o
  -2   6   6        4.04       -1.76      5.37 o
  -1   6   6      278.64      302.31     13.53 o
   0   6   6      173.37      173.44      5.24 o
   1   6   6        2.28        3.59      3.76 o
   2   6   6      924.70      962.56     11.29 o
   3   6   6      959.76      927.44     10.27 o
   4   6   6      946.22     1053.28      9.95 o
   5   6   6       82.08       92.37      6.59 o
   6   6   6       83.24       91.42     11.27 o
   7   6   6        3.07        4.17      4.31 o
   8   6   6      525.88      517.77     27.52 o
   9   6   6      533.26      602.52     30.33 o
  10   6   6        1.18        4.44     15.41 o
  -6   7   6       83.10       92.62     17.77 o
  -5   7   6      369.19      363.73     13.21 o
  -4   7   6      178.17      187.20     10.48 o
  -3   7   6       96.20      120.80      7.86 o
  -2   7   6      235.58      219.15      3.48 o
  -1   7   6       50.74       61.58      3.22 o
   0   7   6       51.41       42.85      4.27 o
   1   7   6       90.32      111.82      5.03 o
   2   7   6     1229.85     1186.60     18.47 o
   3   7   6      283.63      317.43      8.17 o
   4   7   6     1127.97     1162.12     13.47 o
   5   7   6     1790.92     1745.13     25.60 o
   6   7   6       17.02       14.75     14.32 o
   7   7   6       82.25       81.47      7.22 o
   8   7   6      143.85      138.79     19.17 o
   9   7   6      124.99      112.80     19.93 o
  10   7   6       89.16       98.15     20.56 o
  -5   8   6       80.15       77.26     19.15 o
  -4   8   6       31.54       24.75      7.14 o
  -3   8   6      180.96      185.23     10.95 o
  -2   8   6      168.99      189.72     10.74 o
  -1   8   6      125.75      147.85      5.01 o
   0   8   6     1161.31     1148.06     13.50 o
   1   8   6      176.54      181.76      6.51 o
   2   8   6       48.59       51.29      5.67 o
   3   8   6      145.52      132.62      8.02 o
   4   8   6       18.22       13.41      6.33 o
   5   8   6       12.55        9.18      7.24 o
   6   8   6      304.13      326.19     22.05 o
   7   8   6      250.12      215.01     19.29 o
   8   8   6      272.75      303.81     24.55 o
   9   8   6      307.69      308.20     25.06 o
  10   8   6        6.11        4.86     16.70 o
  -5   9   6      147.61      137.73     21.33 o
  -4   9   6       87.65       85.48     11.11 o
  -3   9   6        0.06        7.54      8.55 o
  -2   9   6        1.21       -1.13      8.28 o
  -1   9   6      111.74      105.02      6.65 o
   0   9   6       39.32       43.51      5.30 o
   1   9   6      638.58      665.42     18.81 o
   2   9   6      819.11      827.40     12.63 o
   3   9   6      960.45     1043.94     16.46 o
   4   9   6      132.30      153.61     10.73 o
   5   9   6      152.60      137.60      9.69 o
   6   9   6       69.03       58.82     14.90 o
   7   9   6       52.69       60.64     16.97 o
   8   9   6       72.50       93.77     19.71 o
   9   9   6      209.01      160.28     21.37 o
  -4  10   6       19.63       37.23     18.95 o
  -3  10   6      273.29      264.05     13.47 o
  -2  10   6       65.30       91.31     13.64 o
  -1  10   6        9.46        7.24      8.11 o
   0  10   6       13.05       19.14      6.55 o
   1  10   6        3.79        5.31      6.94 o
   2  10   6       20.89       21.53      6.79 o
   3  10   6       96.27      118.79      8.30 o
   4  10   6     1184.94     1174.26     21.91 o
   5  10   6      399.05      433.42     13.82 o
   6  10   6       13.91       16.08     16.16 o
   7  10   6      178.35      190.26     21.63 o
   8  10   6        1.01       -1.62     15.16 o
   9  10   6       18.92       -2.13     19.05 o
  -3  11   6       91.78       98.18     20.14 o
  -2  11   6        8.65       10.41      8.67 o
  -1  11   6       92.72       88.54     22.14 o
   0  11   6      477.54      514.58     19.27 o
   1  11   6       61.57       58.70      8.44 o
   2  11   6       36.85       28.99      9.91 o
   3  11   6        1.75        3.85      9.10 o
   4  11   6        1.05       -0.84      8.98 o
   5  11   6       77.77       81.92     18.79 o
   6  11   6      119.22      145.65     20.78 o
   7  11   6      285.78      268.74     24.50 o
   8  11   6        2.81       27.81     17.66 o
  -1  12   6        4.65        3.93     11.62 o
   0  12   6       23.44       26.05     12.01 o
   1  12   6      104.60      101.54     29.02 o
   2  12   6      163.61      187.67     13.20 o
   3  12   6        3.40        1.35      9.02 o
   4  12   6       80.44       72.05     18.30 o
   5  12   6       20.72       28.84     17.87 o
   6  12   6       27.91       26.85     18.85 o
   7  12   6        0.83        8.46     17.83 o
   0  13   6       79.99       95.87     18.69 o
   1  13   6       43.37       49.96     13.61 o
   2  13   6       11.74        0.83     16.94 o
   3  13   6        1.66        1.31     14.58 o
   4  13   6      380.20      428.05     28.35 o
   5  13   6       19.08       11.73     19.43 o
   6  13   6       20.60        9.00     19.81 o
   4  14   6       17.97       37.70     17.96 o
  -5  -9   7      132.79      137.30     21.06 o
  -4  -9   7       41.66       56.73     18.99 o
  -3  -9   7      141.87      137.59     15.12 o
  -2  -9   7      112.66      101.00     20.46 o
  -1  -9   7        3.33       10.44     16.08 o
   0  -9   7       14.35       10.95     18.67 o
   1  -9   7       47.53       28.40     19.25 o
  -6  -8   7       28.69       11.70     16.68 o
  -5  -8   7       17.94       18.37      9.56 o
  -4  -8   7       34.64       29.06     10.10 o
  -3  -8   7      175.15      177.59     28.95 o
  -2  -8   7       86.40       97.94     17.06 o
  -1  -8   7      512.08      528.72     29.36 o
   0  -8   7      407.73      415.77     28.21 o
   1  -8   7       19.88       22.61     15.74 o
   2  -8   7      100.07       59.40     17.64 o
   3  -8   7        8.80        5.02     18.00 o
  -7  -7   7       58.32       59.76     20.28 o
  -6  -7   7       28.71       26.62      8.85 o
  -5  -7   7      228.17      258.48     20.51 o
  -4  -7   7      319.60      288.04     11.34 o
  -3  -7   7       34.44       30.32      6.30 o
  -2  -7   7       38.31       27.86      8.05 o
  -1  -7   7      201.57      170.95     20.01 o
   0  -7   7        0.22       10.74     15.79 o
   1  -7   7      863.18      865.59     34.71 o
   2  -7   7      657.85      761.25     33.42 o
   3  -7   7       30.77       25.46     16.93 o
   4  -7   7      256.41      292.06     27.77 o
  -8  -6   7       17.17        2.64     18.88 o
  -7  -6   7        2.32        0.73     12.49 o
  -6  -6   7       62.11       56.85     10.78 o
  -5  -6   7       96.99       99.73      9.62 o
  -4  -6   7        2.87        0.67      8.80 o
  -3  -6   7      126.63      145.28      8.80 o
  -2  -6   7      878.86      836.15     16.56 o
  -1  -6   7        1.13        2.59      2.47 o
   0  -6   7       10.28       15.16     13.43 o
   1  -6   7      319.91      329.34     22.25 o
   2  -6   7      129.20      153.63     19.20 o
   3  -6   7      475.75      477.97     28.19 o
   4  -6   7      782.31      783.96     34.90 o
   5  -6   7        1.80       -2.94     18.25 o
   7  -6   7       40.23       29.83     18.52 o
  -8  -5   7       75.41      101.98     13.33 o
  -7  -5   7       44.26       39.81     11.00 o
  -6  -5   7       52.66       55.74     10.62 o
  -5  -5   7       37.98       45.41      9.94 o
  -4  -5   7      153.76      153.27      9.25 o
  -3  -5   7       22.10       26.12      5.69 o
  -2  -5   7       93.44      104.47      7.03 o
  -1  -5   7      249.73      251.86     10.52 o
   0  -5   7      419.60      424.68     16.89 o
   1  -5   7        0.69        3.86     14.20 o
   2  -5   7      133.51      158.91     18.20 o
   3  -5   7        1.06        4.08      5.96 o
   4  -5   7      155.30      162.86     20.24 o
   5  -5   7      211.13      212.68     21.44 o
   6  -5   7      493.32      522.83     28.11 o
   7  -5   7        1.66        0.55     17.55 o
  -8  -4   7       27.61       13.01     10.03 o
  -7  -4   7        2.53       -6.34      9.58 o
  -6  -4   7      161.07      179.22     12.14 o
  -5  -4   7      677.80      682.76     27.19 o
  -4  -4   7        6.60        6.19      5.91 o
  -3  -4   7        4.11        5.21      5.13 o
  -2  -4   7      291.69      278.56      7.61 o
  -1  -4   7       21.98       24.49      5.32 o
   0  -4   7        8.67        5.75      3.18 o
   1  -4   7      191.45      180.31     13.87 o
   2  -4   7       95.67       75.75     11.34 o
   3  -4   7      309.53      283.51     11.13 o
   4  -4   7      307.57      314.33     12.03 o
   5  -4   7        2.26       -0.29     10.31 o
   6  -4   7       10.39       29.64     12.61 o
   7  -4   7      162.68      158.02     14.67 o
  -8  -3   7        7.11       -2.39     13.07 o
  -7  -3   7        4.25        3.14      6.88 o
  -6  -3   7       10.35       12.84      6.57 o
  -5  -3   7       96.04       91.13      7.91 o
  -4  -3   7      567.09      646.95     14.59 o
  -3  -3   7     1344.85     1406.01     22.07 o
  -2  -3   7      405.92      427.84      8.29 o
  -1  -3   7      535.74      558.82      8.89 o
   0  -3   7       83.08       86.24      4.47 o
   1  -3   7      619.23      637.44      7.71 o
   2  -3   7       10.78       26.88      5.66 o
   3  -3   7       91.18       93.02      3.66 o
   4  -3   7       31.61       39.22      4.09 o
   5  -3   7       18.22       20.53      5.40 o
   6  -3   7      389.67      454.46     12.37 o
   7  -3   7      321.53      304.66     16.19 o
   8  -3   7        1.64       -1.53     11.24 o
  -8  -2   7      159.39      161.30     15.40 o
  -7  -2   7      264.02      269.60     10.02 o
  -6  -2   7        0.89        1.83      6.39 o
  -5  -2   7       23.82       28.22      5.79 o
  -4  -2   7        1.91        0.65      4.72 o
  -3  -2   7      380.83      401.94      9.77 o
  -2  -2   7      473.02      485.68      9.24 o
  -1  -2   7     3295.02     3417.22     36.67 o
   0  -2   7       58.03       70.43      4.15 o
   1  -2   7      125.14      132.54      4.41 o
   2  -2   7      877.21      851.37     10.01 o
   3  -2   7      890.06      963.11     11.06 o
   4  -2   7      342.97      331.53      7.97 o
   5  -2   7      349.15      305.30     10.66 o
   6  -2   7       27.88       24.36      5.75 o
   7  -2   7      116.44      117.51      9.44 o
   8  -2   7      253.89      255.32     11.75 o
  -8  -1   7       88.28      100.58     10.04 o
  -7  -1   7       64.30       51.04      7.11 o
  -6  -1   7      347.71      339.82     10.26 o
  -5  -1   7      146.95      159.60      6.96 o
  -4  -1   7       42.36       62.95      5.87 o
  -3  -1   7      149.35      150.57      5.06 o
  -2  -1   7       78.95       92.98      4.81 o
  -1  -1   7        0.06        3.26      3.78 o
   0  -1   7     1038.59     1015.42     10.03 o
   1  -1   7     3960.34     3904.76     31.48 o
   2  -1   7     1636.37     1654.68     15.80 o
   3  -1   7      161.39      183.93      5.60 o
   4  -1   7     1037.79     1019.65     14.96 o
   5  -1   7      128.35      130.51      6.86 o
   6  -1   7      408.65      390.38     10.58 o
   7  -1   7      396.94      429.79     18.44 o
   8  -1   7       23.80       23.54      8.02 o
   9  -1   7        0.19       -0.10     11.14 o
  -8   0   7       60.21       48.75     11.15 o
  -7   0   7       14.85       14.33      8.80 o
  -6   0   7      125.47      105.72      7.63 o
  -5   0   7       61.42       56.84      4.96 o
  -4   0   7      696.66      660.92      9.98 o
  -3   0   7      345.59      352.32      6.27 o
  -2   0   7       15.87       19.41      3.92 o
  -1   0   7     1832.32     1884.75     14.95 o
   0   0   7       33.71       33.53      3.01 o
   1   0   7      349.37      338.18      6.10 o
   2   0   7      861.75      848.85      8.69 o
   3   0   7     4391.23     4438.60     29.53 o
   4   0   7      295.89      283.47      7.87 o
   5   0   7      287.86      313.77      9.10 o
   6   0   7      737.28      719.91     11.85 o
   7   0   7      219.39      240.26     14.15 o
   8   0   7       18.23       15.97     14.55 o
   9   0   7       81.55       82.88     13.23 o
  10   0   7       14.46       36.04     18.74 o
  -8   1   7      182.53      193.41     14.51 o
  -7   1   7       70.99       70.18     10.11 o
  -6   1   7       35.77       33.92      6.22 o
  -5   1   7      703.29      791.20     10.83 o
  -4   1   7        9.77        2.50      5.10 o
  -3   1   7        0.97       -1.27      3.51 o
  -2   1   7     1095.77     1099.22     14.53 o
  -1   1   7     2174.32     2247.57     21.68 o
   0   1   7      234.83      256.41      4.12 o
   1   1   7      277.43      274.21      5.07 o
   2   1   7     2516.86     2674.00     12.85 o
   3   1   7      167.94      167.87      5.26 o
   4   1   7     2099.33     2209.35     38.48 o
   5   1   7      771.08      828.99     27.02 o
   6   1   7      325.01      347.85     21.66 o
   7   1   7      237.74      242.18     20.67 o
   8   1   7      366.06      337.56     22.92 o
   9   1   7       14.26        9.13     15.48 o
  10   1   7        0.14        5.40     12.14 o
  -8   2   7       13.05       12.05     11.70 o
  -7   2   7        2.09        0.92     11.38 o
  -6   2   7      553.41      533.70     26.14 o
  -5   2   7      709.65      665.00     12.11 o
  -4   2   7        2.82        5.52      4.47 o
  -3   2   7      972.54      996.93     10.29 o
  -2   2   7        1.04        3.20      1.72 o
  -1   2   7      214.08      233.53      6.06 o
   0   2   7     4303.24     4374.25     30.62 o
   1   2   7     2283.85     2216.96     20.12 o
   2   2   7      563.72      606.62      8.16 o
   3   2   7     5023.71     5006.07     39.39 o
   4   2   7       47.41       42.82      4.59 o
   5   2   7       12.11       12.81      4.83 o
   6   2   7        7.25       15.53     11.40 o
   7   2   7      174.19      169.85     18.75 o
   8   2   7       10.47        5.18     15.16 o
   9   2   7       52.76       62.91     16.81 o
  10   2   7      170.08      195.09     23.48 o
  -8   3   7       35.22       41.83     19.27 o
  -7   3   7       51.20       31.00     17.20 o
  -6   3   7      143.60      123.26     18.73 o
  -5   3   7       23.04       15.90     14.92 o
  -4   3   7      197.86      201.38     13.45 o
  -3   3   7     2129.26     2118.19     35.21 o
  -2   3   7       52.53       63.54      3.70 o
  -1   3   7     2336.76     2381.36     28.45 o
   0   3   7     2305.81     2225.87     15.93 o
   1   3   7      396.56      362.41      6.14 o
   2   3   7      468.39      440.60     10.39 o
   3   3   7     1915.11     2011.09     15.86 o
   4   3   7       13.95       13.05      4.84 o
   5   3   7       75.60       69.00      5.07 o
   6   3   7       66.16       61.80      9.04 o
   7   3   7        2.57        2.84      8.20 o
   8   3   7       85.24       96.19     17.78 o
   9   3   7        4.37       10.30     17.23 o
  10   3   7       22.98       20.57     17.74 o
  -7   4   7      127.91       87.74     21.01 o
  -6   4   7      144.73      143.31     11.43 o
  -5   4   7      234.57      231.56     11.34 o
  -4   4   7       88.60       89.98      7.40 o
  -3   4   7      107.23      113.68      6.81 o
  -2   4   7     1426.28     1410.83     25.50 o
  -1   4   7     2039.06     2084.13     42.97 o
   0   4   7        5.62        7.78      6.54 o
   1   4   7     3075.55     3054.01     31.13 o
   2   4   7       21.00       28.60      3.60 o
   3   4   7        3.16        7.73      5.05 o
   4   4   7       10.47       10.08      5.94 o
   5   4   7      436.26      418.31      7.75 o
   6   4   7      234.02      195.74     14.22 o
   7   4   7      440.60      404.21     13.78 o
   8   4   7      118.48      120.23      9.88 o
   9   4   7        0.29       -0.81     17.06 o
  10   4   7       17.75       40.38     16.66 o
  -7   5   7        7.77        4.92     19.41 o
  -6   5   7      299.22      306.53     24.56 o
  -5   5   7      368.06      370.30     12.61 o
  -4   5   7      327.85      326.16     11.02 o
  -3   5   7      690.80      657.98     12.87 o
  -2   5   7        1.61        4.62      4.87 o
  -1   5   7       51.46       52.51      4.41 o
   0   5   7       35.21       48.41     10.17 o
   1   5   7     1679.83     1831.66      9.93 o
   2   5   7      107.28      113.03      4.06 o
   3   5   7     2095.30     2060.47     14.10 o
   4   5   7     1861.99     1937.69     20.09 o
   5   5   7       28.56       44.77      9.36 o
   6   5   7      134.05      117.06      7.86 o
   7   5   7       19.78       22.02      6.66 o
   8   5   7        4.05        2.71     14.15 o
   9   5   7      145.90      128.10     20.16 o
  10   5   7       31.30       42.22     18.35 o
  -7   6   7       34.89       21.98     18.76 o
  -6   6   7       10.65        3.96     13.11 o
  -5   6   7       27.15       32.78      7.94 o
  -4   6   7      914.61      941.99     26.87 o
  -3   6   7      467.89      483.00     12.22 o
  -2   6   7       74.70       75.80      6.16 o
  -1   6   7      613.99      663.76     17.01 o
   0   6   7      195.46      200.70      4.37 o
   1   6   7      875.13      901.00      9.26 o
   2   6   7       20.05       16.19      3.64 o
   3   6   7     1699.58     1745.83     14.72 o
   4   6   7      337.44      350.24      8.33 o
   5   6   7      805.26      823.52     18.29 o
   6   6   7      759.92      796.32     28.35 o
   7   6   7        9.52        9.95      1.62 o
   8   6   7      213.21      227.46     21.85 o
   9   6   7        5.62       14.92     16.70 o
  10   6   7        0.72        8.21     15.44 o
  -6   7   7       22.94        9.87     16.58 o
  -5   7   7       53.77       69.20     13.33 o
  -4   7   7       17.02       16.96      6.66 o
  -3   7   7        3.88        5.48      6.12 o
  -2   7   7      296.99      301.49     10.64 o
  -1   7   7      156.49      158.83      8.42 o
   0   7   7       82.57       93.75      6.61 o
   1   7   7      367.10      373.46      8.56 o
   2   7   7      151.23      137.49      6.17 o
   3   7   7      418.27      414.20      9.91 o
   4   7   7       28.62       32.67      5.53 o
   5   7   7        4.57        4.42      8.09 o
   6   7   7        1.99       11.44      6.59 o
   7   7   7      845.91      857.89     15.81 o
   8   7   7      765.40      786.86     32.54 o
   9   7   7       99.03       99.78     20.11 o
  10   7   7       53.58       44.60     18.14 o
  -5   8   7       13.33       31.77     17.89 o
  -4   8   7      156.00      147.98     13.84 o
  -3   8   7      349.44      346.50     13.33 o
  -2   8   7       16.61       12.06      7.14 o
  -1   8   7        9.88        6.06      1.77 o
   0   8   7      113.22      132.66      5.24 o
   1   8   7       92.76       95.62      5.65 o
   2   8   7       57.63       57.11      5.72 o
   3   8   7      343.75      360.39     10.39 o
   4   8   7      590.99      589.46     14.75 o
   5   8   7      109.34       97.64      9.37 o
   6   8   7      139.12      139.19     17.95 o
   7   8   7       42.05       39.06     16.10 o
   8   8   7       69.17       75.93     18.67 o
   9   8   7       12.31        1.28     17.17 o
  -4   9   7       73.38       67.01     20.18 o
  -3   9   7        1.31       -2.69      7.98 o
  -2   9   7       88.49       81.41      8.77 o
  -1   9   7      128.73      126.01      9.41 o
   0   9   7      244.76      245.10     10.61 o
   1   9   7      141.54      152.75      6.98 o
   2   9   7       26.14       32.20      5.73 o
   3   9   7      557.95      567.91     15.43 o
   4   9   7      115.38      103.89      9.89 o
   5   9   7      839.71      916.93     18.85 o
   6   9   7      206.68      223.51     20.37 o
   7   9   7       23.01       16.27     14.18 o
   8   9   7       72.39      100.64     18.71 o
   9   9   7       87.43      118.50     22.15 o
  -4  10   7       52.10       52.31     20.32 o
  -3  10   7       39.73       64.21     19.53 o
  -2  10   7       79.89       83.60      9.73 o
  -1  10   7        1.61        1.25      7.97 o
   0  10   7      361.92      386.54     10.92 o
   1  10   7     1585.07     1591.11     26.13 o
   2  10   7        0.36        0.44      8.69 o
   3  10   7       73.43       88.48     10.10 o
   4  10   7      154.87      135.40     11.01 o
   5  10   7       23.08       35.46      8.89 o
   6  10   7       31.02       31.83     15.57 o
   7  10   7      102.86      106.87     18.47 o
   8  10   7      288.94      319.71     26.27 o
   9  10   7        6.31        4.01     17.76 o
  -3  11   7       49.49       25.44     18.84 o
  -2  11   7       40.55       46.10     18.40 o
  -1  11   7        0.85        2.88     13.38 o
   0  11   7        8.43       15.55      9.68 o
   1  11   7        3.20        8.17      6.61 o
   2  11   7      128.51      133.40     11.67 o
   3  11   7      322.04      314.30     14.49 o
   4  11   7      198.35      222.16     13.13 o
   5  11   7       40.82       52.89      9.46 o
   6  11   7       47.18       43.83     17.76 o
   7  11   7       69.18       60.42     17.58 o
   8  11   7        1.31       10.60     17.50 o
   0  12   7       29.01       38.87     15.22 o
   1  12   7        3.06       -1.15     10.22 o
   2  12   7        0.19       -1.78      9.13 o
   3  12   7       80.84       78.23     13.82 o
   4  12   7      120.35      138.22     12.27 o
   5  12   7      489.14      443.52     27.76 o
   6  12   7       44.82       24.04     19.12 o
   7  12   7        0.95       23.82     19.55 o
   1  13   7      315.43      320.99     28.07 o
   2  13   7        1.44       11.52     17.29 o
   4  13   7       33.69       28.23     16.07 o
   5  13   7       21.26       21.66     18.04 o
   6  13   7        1.42       13.05     19.11 o
  -4  -9   8      128.63      115.79     22.37 o
  -3  -9   8       50.49       36.49     20.98 o
  -2  -9   8      142.99      167.77     16.66 o
  -1  -9   8        0.44        7.74     17.67 o
  -5  -8   8       26.05       19.19     17.70 o
  -4  -8   8      251.34      255.07     23.32 o
  -3  -8   8        1.29       -5.36     19.26 o
  -2  -8   8       84.64       81.80     13.58 o
  -1  -8   8        9.99        0.06     13.06 o
   0  -8   8      107.40      124.51     15.66 o
   1  -8   8       11.65        7.29     18.41 o
   2  -8   8      214.82      244.05     25.19 o
  -6  -7   8        1.42       -6.74     16.22 o
  -5  -7   8        8.50        8.67      8.92 o
  -4  -7   8       42.09       37.43     11.35 o
  -3  -7   8      128.92      138.29     13.12 o
  -2  -7   8      657.12      617.69     21.36 o
  -1  -7   8      108.16      125.84     14.28 o
   0  -7   8       14.60       22.00     12.40 o
   1  -7   8        1.47       -0.22     12.16 o
   2  -7   8       82.80       83.66     17.93 o
   3  -7   8        2.84        8.02     17.02 o
   4  -7   8      175.99      154.25     23.64 o
  -7  -6   8      104.29      119.30     13.10 o
  -6  -6   8      177.82      183.23     17.98 o
  -5  -6   8        0.01       -4.76      7.61 o
  -4  -6   8       18.29       10.12      7.96 o
  -3  -6   8       45.05       47.62     11.14 o
  -2  -6   8       15.31       12.19      8.63 o
  -1  -6   8      102.27       93.35     12.62 o
   0  -6   8     1459.36     1507.73     30.15 o
   1  -6   8      526.99      525.33     31.35 o
   2  -6   8       22.45       10.92     11.53 o
   3  -6   8       56.53       56.97     13.42 o
   4  -6   8       21.52       33.63     13.89 o
   5  -6   8       14.23        9.72     13.90 o
   6  -6   8       10.28       20.76     19.98 o
  -7  -5   8      133.36      144.77     13.22 o
  -6  -5   8       22.78       18.26     10.31 o
  -5  -5   8      162.74      153.78     16.45 o
  -4  -5   8      538.48      526.99     15.38 o
  -3  -5   8        0.68        2.14      9.23 o
  -2  -5   8       14.24       11.48      7.38 o
  -1  -5   8      264.35      270.66      8.52 o
   0  -5   8       99.48       80.52     12.47 o
   1  -5   8       19.68       19.18     11.38 o
   2  -5   8     1411.43     1433.46     28.82 o
   3  -5   8      354.27      370.90     23.03 o
   4  -5   8        6.09        3.33     11.73 o
   5  -5   8       14.61       15.36     11.68 o
   6  -5   8      311.68      327.44     19.50 o
   7  -5   8        8.52        6.52     18.63 o
  -8  -4   8        0.97        3.21     19.47 o
  -7  -4   8       34.04       25.25     10.45 o
  -6  -4   8        1.85        6.82      9.45 o
  -5  -4   8       10.30        3.26      9.33 o
  -4  -4   8      105.35       95.75      9.17 o
  -3  -4   8     1133.00     1139.12     20.00 o
  -2  -4   8     1447.33     1554.94     27.92 o
  -1  -4   8      631.26      611.03     12.94 o
   0  -4   8      114.18      108.04      5.55 o
   1  -4   8      721.82      685.21     19.97 o
   2  -4   8       26.19       32.04     10.46 o
   3  -4   8       41.13       30.52      6.54 o
   4  -4   8      275.46      287.48     15.01 o
   5  -4   8      258.81      256.65     16.06 o
   6  -4   8        7.63        5.34     10.95 o
   7  -4   8      192.43      215.93     17.10 o
  -8  -3   8       62.53       73.30     20.86 o
  -7  -3   8      348.43      364.01     20.04 o
  -6  -3   8      214.67      184.62     12.04 o
  -5  -3   8        0.04       -3.55      9.04 o
  -4  -3   8       38.63       36.22      7.08 o
  -3  -3   8      231.26      223.76      9.40 o
  -2  -3   8        8.24       11.07      5.14 o
  -1  -3   8      951.61      991.76     11.67 o
   0  -3   8     1302.60     1390.83     20.41 o
   1  -3   8      585.96      563.47      9.67 o
   2  -3   8      143.27      112.82      7.21 o
   3  -3   8     2010.58     1985.07     43.88 o
   4  -3   8        2.02        0.42      3.77 o
   5  -3   8      201.35      187.70      7.89 o
   6  -3   8      164.72      164.46     14.06 o
   7  -3   8      142.79      112.95     13.90 o
   8  -3   8        0.11      -11.95     16.03 o
  -8  -2   8       37.25       47.63     19.37 o
  -7  -2   8      104.05       82.16      9.74 o
  -6  -2   8       11.36        9.27      6.92 o
  -5  -2   8     1204.20     1226.83     17.87 o
  -4  -2   8      547.81      577.56     10.57 o
  -3  -2   8      122.01      131.03      9.44 o
  -2  -2   8      305.87      340.83     10.12 o
  -1  -2   8       83.10       83.55      5.52 o
   0  -2   8       89.99       90.74      4.97 o
   1  -2   8      674.24      734.31      8.53 o
   2  -2   8     1111.55     1182.46     10.70 o
   3  -2   8     1490.38     1418.89     16.21 o
   4  -2   8       14.14       20.81      5.05 o
   5  -2   8      891.68      902.06     12.68 o
   6  -2   8      163.20      170.14      9.27 o
   7  -2   8       14.51       14.89      8.09 o
   8  -2   8       37.74       12.19     11.26 o
  -8  -1   8       24.37       21.54     17.71 o
  -7  -1   8        0.21       -3.97      8.71 o
  -6  -1   8        1.39        1.06      6.32 o
  -5  -1   8      417.69      367.78      8.98 o
  -4  -1   8       13.06       10.32      7.16 o
  -3  -1   8      169.90      189.07      9.03 o
  -2  -1   8      712.50      657.30      9.32 o
  -1  -1   8      105.05      139.30      5.26 o
   0  -1   8      651.95      658.91      9.29 o
   1  -1   8      218.61      224.43      5.16 o
   2  -1   8        1.08        4.51      4.31 o
   3  -1   8      346.25      315.65      6.69 o
   4  -1   8      426.46      427.71     10.23 o
   5  -1   8      863.14      845.02     17.87 o
   6  -1   8        1.14        1.41      5.53 o
   7  -1   8     1313.21     1292.45     23.70 o
   8  -1   8       86.93       76.84      8.25 o
   9  -1   8        6.31       -1.35     12.99 o
  -8   0   8       27.94       35.22     11.29 o
  -7   0   8      252.60      273.43     13.12 o
  -6   0   8      311.12      310.64     15.39 o
  -5   0   8      287.64      297.16      7.79 o
  -4   0   8      203.16      206.07      7.91 o
  -3   0   8      141.81      140.30      5.55 o
  -2   0   8       83.66      112.75      5.02 o
  -1   0   8        8.36       10.05      3.64 o
   0   0   8     1261.28     1268.25     12.81 o
   1   0   8      759.19      799.48      8.27 o
   2   0   8     1016.33     1076.03     12.66 o
   3   0   8     1012.53      948.55     12.30 o
   4   0   8      149.57      157.20      6.52 o
   5   0   8       62.21       61.54     10.16 o
   6   0   8      114.19       91.74     11.24 o
   7   0   8      335.08      333.11     23.85 o
   8   0   8       10.05        9.60     16.18 o
   9   0   8       75.92       80.79     18.66 o
  -8   1   8        2.59        9.21     11.65 o
  -7   1   8       55.02       58.32     13.25 o
  -6   1   8        5.25        3.04     10.61 o
  -5   1   8      795.82      832.74     18.02 o
  -4   1   8      857.28      907.02     10.69 o
  -3   1   8       96.20      111.98      4.63 o
  -2   1   8      124.04      111.77      4.48 o
  -1   1   8       12.04       20.49      2.52 o
   0   1   8      249.31      279.50      4.77 o
   1   1   8      415.86      481.49      8.04 o
   2   1   8      539.86      513.22      8.34 o
   3   1   8      214.28      250.82      5.80 o
   4   1   8     1725.30     1799.28     18.79 o
   5   1   8      867.86      865.91     27.49 o
   6   1   8      202.48      219.36     19.83 o
   7   1   8       11.04        6.89     12.45 o
   8   1   8        0.17       12.30     15.44 o
   9   1   8       18.07       10.73     14.10 o
  -8   2   8        0.10       -1.92     12.27 o
  -7   2   8       56.75       38.52     12.39 o
  -6   2   8       29.37       38.00     11.83 o
  -5   2   8       40.79       59.99     16.15 o
  -4   2   8       54.77       49.19      4.26 o
  -3   2   8      409.46      366.46      9.54 o
  -2   2   8     2749.75     2784.61     40.40 o
  -1   2   8      399.69      446.89      6.89 o
   0   2   8     3179.32     3335.42     39.28 o
   1   2   8      950.27      949.41      7.75 o
   2   2   8       46.84       42.48      3.53 o
   3   2   8      415.65      439.31      7.22 o
   4   2   8      450.53      430.72      7.35 o
   5   2   8      640.69      708.99     12.19 o
   6   2   8      564.62      520.18     24.44 o
   7   2   8     1170.13     1148.44     35.33 o
   8   2   8      315.92      341.19     24.71 o
   9   2   8       27.07       44.94     17.02 o
  10   2   8        5.38       15.00     18.33 o
  -7   3   8      188.92      184.48     22.41 o
  -6   3   8       92.60      112.64     29.55 o
  -5   3   8      305.03      297.24     26.29 o
  -4   3   8       42.42       58.97     11.46 o
  -3   3   8       93.44       73.86      5.01 o
  -2   3   8      331.47      291.15     14.28 o
  -1   3   8     1975.55     1960.30     17.29 o
   0   3   8     2627.77     2771.60     28.83 o
   1   3   8      106.83      101.47      5.34 o
   2   3   8     1704.76     1696.99     12.27 o
   3   3   8     3119.93     3355.90     21.26 o
   4   3   8        0.10        1.15      4.20 o
   5   3   8      715.28      742.39      9.55 o
   6   3   8       75.66       69.86      9.21 o
   7   3   8       12.25       15.74     15.36 o
   8   3   8      133.21      131.45     18.96 o
   9   3   8      257.93      283.27     24.38 o
  10   3   8       59.24       70.82     20.16 o
  -7   4   8       51.27       36.75     13.21 o
  -6   4   8        2.28       -0.30     12.13 o
  -5   4   8      638.92      595.06     15.75 o
  -4   4   8        2.91        8.65      5.70 o
  -3   4   8        8.38        3.77      4.03 o
  -2   4   8     1869.62     1910.38     29.03 o
  -1   4   8      612.68      520.90     13.23 o
   0   4   8        6.91        7.37      2.66 o
   1   4   8      146.82      135.50      4.50 o
   2   4   8     2196.49     2317.75     23.25 o
   3   4   8      333.40      345.70      7.40 o
   4   4   8     3057.33     3039.20     18.92 o
   5   4   8     1929.83     1996.46     25.22 o
   6   4   8       14.32        9.78      3.91 o
   7   4   8      163.24      158.78     15.67 o
   8   4   8        1.58        7.58     13.99 o
   9   4   8      102.14      101.47     18.46 o
  10   4   8        0.46        1.99     16.21 o
  -6   5   8       16.17       23.31     13.18 o
  -5   5   8        9.79        0.09     11.79 o
  -4   5   8      112.37      107.98      7.71 o
  -3   5   8      598.97      640.81     12.10 o
  -2   5   8      429.41      393.57      8.79 o
  -1   5   8      309.77      330.98     11.95 o
   0   5   8     1171.44     1163.56     22.26 o
   1   5   8      872.32      801.37     12.40 o
   2   5   8      232.00      233.86      6.23 o
   3   5   8      319.38      311.93      7.20 o
   4   5   8      359.17      388.01     10.20 o
   5   5   8        0.02       -0.42      6.29 o
   6   5   8      462.42      451.89     14.01 o
   7   5   8      723.87      737.73     14.93 o
   8   5   8       10.56        6.53     13.63 o
   9   5   8       76.36       93.65     18.10 o
  10   5   8       13.15       12.92     18.19 o
  -6   6   8        0.86       -5.70     17.80 o
  -5   6   8      108.78      104.20     14.42 o
  -4   6   8      745.65      779.83     24.90 o
  -3   6   8       75.08       45.88      5.95 o
  -2   6   8      120.56      111.88      6.21 o
  -1   6   8      271.28      282.29      7.60 o
   0   6   8       44.59       36.13     10.83 o
   1   6   8        6.13       12.97      3.26 o
   2   6   8     1115.27     1175.87     12.99 o
   3   6   8      701.99      636.18     10.12 o
   4   6   8       14.43       16.67      4.66 o
   5   6   8        1.45        0.50      7.56 o
   6   6   8      122.89      104.24     15.31 o
   7   6   8       24.52       24.16      3.18 o
   8   6   8      328.06      285.28     23.62 o
   9   6   8      367.69      377.63     26.51 o
  10   6   8       13.85       13.82     16.79 o
  -6   7   8       40.01       44.26     18.86 o
  -5   7   8       48.59       36.13     13.04 o
  -4   7   8       15.21       20.24     10.12 o
  -3   7   8      790.30      801.73     22.99 o
  -2   7   8     1285.69     1217.16     29.86 o
  -1   7   8        1.92        7.47      5.32 o
   0   7   8       12.01        5.33      9.70 o
   1   7   8       81.09       93.80      4.71 o
   2   7   8      492.85      480.03      8.91 o
   3   7   8       38.14       42.59      5.23 o
   4   7   8      883.94      889.49     11.02 o
   5   7   8       32.46       26.79      6.41 o
   6   7   8       69.90       57.93     14.41 o
   7   7   8        0.38       -5.12     12.87 o
   8   7   8       31.22       47.42     16.90 o
   9   7   8        1.52        5.51     16.62 o
  10   7   8       62.09       74.48     22.06 o
  -4   8   8        4.66        9.86      9.84 o
  -3   8   8       39.72       34.75     12.06 o
  -2   8   8      353.97      381.18     16.64 o
  -1   8   8     1047.01     1061.43     33.53 o
   0   8   8     2804.68     2646.43     23.79 o
   1   8   8      129.17      125.46      6.83 o
   2   8   8      495.04      489.26     10.66 o
   3   8   8      102.42       86.66      7.55 o
   4   8   8        9.04        7.83      6.12 o
   5   8   8        5.87        6.91      8.62 o
   6   8   8      326.68      338.24     22.44 o
   7   8   8      215.70      215.03     19.72 o
   8   8   8        0.01       -8.42     17.16 o
   9   8   8       79.99      116.03     19.85 o
  -4   9   8      201.19      203.08     23.77 o
  -3   9   8       56.49       26.91     13.02 o
  -2   9   8        5.44       -0.92     12.48 o
  -1   9   8      305.89      305.67     25.13 o
   0   9   8       41.62       41.62      4.24 o
   1   9   8      550.60      548.73     13.97 o
   2   9   8     2749.90     2698.43     35.30 o
   3   9   8      205.05      204.13     11.70 o
   4   9   8        9.09        7.11      6.50 o
   5   9   8      117.52      107.64     13.06 o
   6   9   8       69.11       77.00     16.52 o
   7   9   8        3.61       15.56     16.04 o
   8   9   8      320.68      324.64     24.20 o
   9   9   8       43.30       56.34     17.68 o
  -3  10   8      167.57      177.37     24.29 o
  -2  10   8       73.14       72.34     13.86 o
  -1  10   8        2.89        8.02     11.29 o
   0  10   8        8.60        9.55      8.24 o
   1  10   8        0.38       -0.38      6.57 o
   2  10   8      776.15      785.19     19.20 o
   3  10   8      510.10      557.85     16.65 o
   4  10   8     1379.04     1446.23     36.83 o
   5  10   8      533.54      585.22     26.26 o
   6  10   8       80.79       52.64     17.14 o
   7  10   8      178.78      177.35     21.67 o
   8  10   8       27.79       20.87     17.87 o
   9  10   8        5.43       11.28     18.10 o
  -2  11   8        0.20       -1.87     18.12 o
  -1  11   8       29.56       33.57     13.37 o
   0  11   8      213.47      229.87     25.24 o
   1  11   8       64.00       44.38     16.97 o
   2  11   8       67.10       52.20      9.90 o
   3  11   8       47.06       40.16      9.29 o
   4  11   8       21.99       29.52      9.35 o
   5  11   8       97.69      118.75     11.24 o
   6  11   8      373.36      384.41     27.03 o
   7  11   8      102.62      111.70     20.40 o
   8  11   8        7.61        6.77     16.54 o
   0  12   8        4.92       -2.66     19.55 o
   1  12   8      138.32      122.22     21.53 o
   2  12   8       23.20       29.80     16.64 o
   3  12   8       14.61       17.67      9.24 o
   4  12   8      171.45      167.96     12.58 o
   5  12   8       89.64       81.37     18.68 o
   6  12   8       15.93        8.49     17.32 o
   7  12   8        0.05       -9.97     19.34 o
   1  13   8        0.35       -3.47     18.65 o
   2  13   8       54.11       51.53     18.12 o
   4  13   8      123.70      123.40     17.45 o
   5  13   8       30.18       26.51     16.82 o
   6  13   8       28.21       30.02     19.81 o
  -4  -8   9        4.13        5.38     18.29 o
  -3  -8   9       13.85       28.02     19.61 o
  -2  -8   9       30.96       20.53     13.07 o
  -1  -8   9      268.71      277.22     21.01 o
   0  -8   9        9.98        8.16     15.25 o
   1  -8   9       51.48       59.20     19.37 o
  -6  -7   9      279.30      276.41     26.66 o
  -5  -7   9      126.81      127.23     11.44 o
  -4  -7   9        3.71        1.07     11.82 o
  -3  -7   9       56.57       56.53     11.82 o
  -2  -7   9        9.19       11.43     12.04 o
  -1  -7   9       15.91       11.51     12.35 o
   0  -7   9       27.18       39.10     12.91 o
   1  -7   9      866.68      841.41     26.73 o
   2  -7   9      152.33      162.61     16.44 o
   3  -7   9        4.88       -3.42     13.91 o
  -6  -6   9      111.19       99.46     13.29 o
  -5  -6   9       32.96       23.35     10.61 o
  -4  -6   9      233.24      227.33     32.40 o
  -3  -6   9      480.86      492.78     18.82 o
  -2  -6   9        2.94       -0.42      8.61 o
  -1  -6   9       82.47       93.25     13.06 o
   0  -6   9       30.06       39.65     12.52 o
   1  -6   9       18.58       19.70     12.10 o
   2  -6   9      462.18      497.35     20.97 o
   3  -6   9      665.51      642.18     41.41 o
   4  -6   9      709.06      748.42     45.85 o
   5  -6   9       52.97       35.86     21.89 o
  -7  -5   9       22.52       36.03     13.74 o
  -6  -5   9        0.16        4.89      9.55 o
  -5  -5   9       17.33       22.87      8.66 o
  -4  -5   9      301.42      334.56     18.11 o
  -3  -5   9      128.10      117.00     11.33 o
  -2  -5   9      770.76      813.12     15.97 o
  -1  -5   9     1547.78     1558.53     30.02 o
   0  -5   9      169.05      149.73     13.51 o
   1  -5   9       37.83       31.30     11.42 o
   2  -5   9       38.80       57.12     12.98 o
   3  -5   9       23.44       31.04     11.90 o
   4  -5   9       16.81       23.80     11.94 o
   5  -5   9      744.77      875.69     26.62 o
   6  -5   9      113.97      101.72     22.03 o
  -7  -4   9        1.19       -6.55     13.89 o
  -6  -4   9       59.29       61.99     11.47 o
  -5  -4   9      157.90      152.46     10.66 o
  -4  -4   9        6.09        5.26      9.18 o
  -3  -4   9        2.72       -0.19      9.72 o
  -2  -4   9      163.37      168.32      9.70 o
  -1  -4   9      318.35      287.57      9.37 o
   0  -4   9      754.41      763.90     11.40 o
   1  -4   9     1541.77     1642.33     29.07 o
   2  -4   9      282.77      295.65     16.02 o
   3  -4   9      332.03      341.99     21.60 o
   4  -4   9       41.95       59.79     12.47 o
   5  -4   9        0.64        0.01     12.05 o
   6  -4   9      112.35      122.17     14.56 o
   7  -4   9       53.99       55.43     18.71 o
  -7  -3   9       10.99       -2.13     13.88 o
  -6  -3   9       16.88       26.85      9.38 o
  -5  -3   9        3.31        3.25      8.53 o
  -4  -3   9      218.67      240.98     12.74 o
  -3  -3   9      948.32      980.65     18.65 o
  -2  -3   9      119.52      112.03      9.20 o
  -1  -3   9      241.70      255.45      8.48 o
   0  -3   9      272.65      267.92      6.57 o
   1  -3   9      340.72      284.31     12.00 o
   2  -3   9       40.94       36.87      4.43 o
   3  -3   9     1888.38     1969.65     30.17 o
   4  -3   9      176.50      170.56      5.24 o
   5  -3   9       50.32       51.65     11.62 o
   6  -3   9      118.78      109.59     13.07 o
   7  -3   9       30.17       38.00     12.51 o
   8  -3   9        1.10        0.11     16.70 o
  -7  -2   9       93.23      100.48     20.06 o
  -6  -2   9       16.52       18.37      7.42 o
  -5  -2   9       97.07       97.65      8.33 o
  -4  -2   9        7.17       12.50      6.59 o
  -3  -2   9       43.69       36.95      7.87 o
  -2  -2   9      238.91      245.91     15.66 o
  -1  -2   9      660.56      663.78     16.70 o
   0  -2   9       21.68       23.47      4.53 o
   1  -2   9      209.83      204.20      7.68 o
   2  -2   9      139.98      138.69      6.14 o
   3  -2   9      522.75      467.44     14.25 o
   4  -2   9      222.64      229.18     10.41 o
   5  -2   9      308.10      289.51     17.93 o
   6  -2   9      175.62      204.13     15.58 o
   7  -2   9       57.36       42.89     11.61 o
   8  -2   9      119.25      128.59     13.95 o
  -8  -1   9        9.24       26.58     18.95 o
  -7  -1   9       67.16       57.95     11.59 o
  -6  -1   9      432.53      454.02     41.65 o
  -5  -1   9      471.47      466.67     17.04 o
  -4  -1   9      190.92      185.80      9.29 o
  -3  -1   9      477.69      481.18     14.37 o
  -2  -1   9      161.68      163.72      7.64 o
  -1  -1   9       20.43       23.85      4.83 o
   0  -1   9       26.40       32.20      4.79 o
   1  -1   9      694.81      768.29      9.31 o
   2  -1   9        0.48        0.91      6.19 o
   3  -1   9     1033.29     1061.12     13.78 o
   4  -1   9      656.62      662.09     11.12 o
   5  -1   9      293.15      308.40      8.71 o
   6  -1   9      302.79      270.12     15.20 o
   7  -1   9        9.79       17.16     10.29 o
   8  -1   9      263.81      220.35     20.11 o
  -7   0   9      102.44      101.68     21.98 o
  -6   0   9        0.62       12.32     10.92 o
  -5   0   9      101.37       93.29      7.69 o
  -4   0   9     1280.57     1287.94     16.47 o
  -3   0   9      794.43      809.89     11.92 o
  -2   0   9        7.69        5.49      4.80 o
  -1   0   9     1041.87     1058.81     10.40 o
   0   0   9      317.32      334.27      7.10 o
   1   0   9      123.65      102.04      4.91 o
   2   0   9        4.51        3.59      5.23 o
   3   0   9       54.92       54.76      6.16 o
   4   0   9       13.11       11.91      5.74 o
   5   0   9      680.48      679.20     12.26 o
   6   0   9     1860.92     1919.30     40.91 o
   7   0   9      336.45      323.92     23.92 o
   8   0   9      424.23      459.00     28.90 o
   9   0   9        0.31        2.14     17.35 o
  -7   1   9        1.06        5.22     12.15 o
  -6   1   9        0.71       -7.97      9.92 o
  -5   1   9       12.65       15.60      9.96 o
  -4   1   9      160.45      139.63      5.76 o
  -3   1   9       63.88       73.34      4.66 o
  -2   1   9     1446.34     1465.36     24.67 o
  -1   1   9     1193.73     1125.07     18.39 o
   0   1   9       27.19       23.22      3.23 o
   1   1   9      584.08      582.13      7.38 o
   2   1   9     1810.82     1865.61     31.10 o
   3   1   9       69.34       68.97      4.94 o
   4   1   9      273.49      275.45      8.34 o
   5   1   9      235.65      226.99      9.14 o
   6   1   9       64.39       56.22     15.76 o
   7   1   9      827.13      897.25     34.18 o
   8   1   9     1850.35     1986.87     50.21 o
   9   1   9      111.38      100.15     19.30 o
  -7   2   9       32.38       24.39     12.46 o
  -6   2   9      133.74      113.40     11.85 o
  -5   2   9        1.74        1.45      9.16 o
  -4   2   9       71.43       73.45      3.97 o
  -3   2   9      245.24      225.74      5.42 o
  -2   2   9      409.90      424.92      6.57 o
  -1   2   9       13.20       14.60      4.77 o
   0   2   9     1048.10     1127.83     10.97 o
   1   2   9      818.68      803.45      9.77 o
   2   2   9      643.18      631.94      8.11 o
   3   2   9     1437.95     1443.34     12.41 o
   4   2   9      611.42      561.45     14.37 o
   5   2   9      500.62      502.47     13.87 o
   6   2   9        0.02        0.34     14.29 o
   7   2   9       79.79       55.08     14.45 o
   8   2   9        6.23       -2.47     14.22 o
   9   2   9       69.35       90.45     18.66 o
  -7   3   9        2.65       -3.84     13.29 o
  -6   3   9       65.41       60.47     19.74 o
  -5   3   9        1.89       -1.67     11.39 o
  -4   3   9      107.91       91.31      7.86 o
  -3   3   9      171.66      162.05      3.79 o
  -2   3   9      816.16      827.44     35.08 o
  -1   3   9      627.22      593.69      7.43 o
   0   3   9       56.01       50.65      5.24 o
   1   3   9        0.08        5.12      4.42 o
   2   3   9      455.24      423.62      6.04 o
   3   3   9      648.29      667.77      8.88 o
   4   3   9       15.16       18.46      4.69 o
   5   3   9      118.42      122.53      6.08 o
   6   3   9     1314.86     1310.24     18.18 o
   7   3   9       43.55       31.80     15.03 o
   8   3   9       30.76        9.57     13.54 o
   9   3   9        8.72       18.28     14.82 o
  -6   4   9      154.75      160.12     16.43 o
  -5   4   9      356.48      406.57     26.45 o
  -4   4   9        1.72        8.41     12.00 o
  -3   4   9       50.80       47.06      2.15 o
  -2   4   9      117.77      115.03     12.06 o
  -1   4   9        7.78        5.84      8.44 o
   0   4   9     1717.23     1796.84     39.24 o
   1   4   9     1547.01     1563.81     16.33 o
   2   4   9       65.81       59.51      3.46 o
   3   4   9      157.36      160.75      6.28 o
   4   4   9        0.79        0.18      4.84 o
   5   4   9        6.42        0.90      5.13 o
   6   4   9      185.37      169.54      7.49 o
   7   4   9      238.25      234.61     20.17 o
   8   4   9      140.33      174.09     18.79 o
   9   4   9       28.88       26.41     16.26 o
  10   4   9       45.08       67.81     17.94 o
  -6   5   9      390.25      473.61     32.06 o
  -5   5   9       49.59       39.05     12.46 o
  -4   5   9      672.47      707.68     41.53 o
  -3   5   9      496.02      487.66      8.85 o
  -2   5   9      102.76      107.85     10.56 o
  -1   5   9       11.49       19.59     10.89 o
   0   5   9      160.16      151.29     12.91 o
   1   5   9      116.45      116.35      4.96 o
   2   5   9     1983.43     1996.73     19.65 o
   3   5   9     5414.29     5429.58     38.90 o
   4   5   9     1639.67     1799.32     19.52 o
   5   5   9        4.85        1.83      6.58 o
   6   5   9      111.84      105.94      6.01 o
   7   5   9        0.68        2.78      2.80 o
   8   5   9        9.76        6.95     15.21 o
   9   5   9        6.65       11.37     17.85 o
  10   5   9       66.96       37.50     18.53 o
  -6   6   9       26.59       27.34     19.90 o
  -5   6   9      221.71      219.07     21.03 o
  -4   6   9      608.31      606.81     34.02 o
  -3   6   9      222.27      224.00     13.04 o
  -2   6   9      276.69      287.76      5.91 o
  -1   6   9     1723.08     1822.44     30.73 o
   0   6   9      924.92      839.48     28.48 o
   1   6   9       86.28       95.66      5.45 o
   2   6   9      250.90      269.21      7.30 o
   3   6   9      452.42      460.86      8.36 o
   4   6   9      411.95      442.16     10.82 o
   5   6   9     1145.12     1119.41     27.31 o
   6   6   9      679.21      694.77     20.13 o
   7   6   9        3.10        0.59      3.73 o
   8   6   9      210.56      191.03     20.95 o
   9   6   9       19.90       14.93     17.25 o
  10   6   9       11.55        5.30     19.45 o
  -5   7   9        2.38        1.12     17.05 o
  -4   7   9        4.77        6.79      9.65 o
  -3   7   9       14.65       10.91      9.71 o
  -2   7   9      877.71      920.01     25.15 o
  -1   7   9      314.59      303.67     16.02 o
   0   7   9      764.82      719.85     21.04 o
   1   7   9     1237.30     1297.21     15.32 o
   2   7   9      310.89      284.99      7.73 o
   3   7   9      111.39       99.87      5.72 o
   4   7   9        2.28       -0.44      4.58 o
   5   7   9      541.45      581.64     12.53 o
   6   7   9       57.49       68.94      9.23 o
   7   7   9     1351.18     1343.25     22.81 o
   8   7   9      518.90      542.86     29.49 o
   9   7   9        6.31        3.79     17.81 o
  -4   8   9      256.06      265.31     31.96 o
  -3   8   9      177.31      163.25     16.01 o
  -2   8   9        0.06       -0.44     10.96 o
  -1   8   9        0.10       -1.91      5.34 o
   0   8   9      437.56      440.08     18.63 o
   1   8   9      390.33      366.48      7.54 o
   2   8   9        7.30        5.85      4.91 o
   3   8   9      655.68      704.20     21.88 o
   4   8   9      384.14      339.00      8.90 o
   5   8   9       46.88       35.94      7.14 o
   6   8   9        6.63       10.91      8.05 o
   7   8   9      233.10      248.81     22.09 o
   8   8   9       15.64       16.28     16.33 o
   9   8   9       42.28       34.88     17.21 o
  -3   9   9        0.45       -0.65     17.74 o
  -2   9   9       74.00       73.87     14.04 o
  -1   9   9      310.07      294.54     17.35 o
   0   9   9       34.11       34.33     12.35 o
   1   9   9      306.89      338.84     10.19 o
   2   9   9      115.42      116.15      9.11 o
   3   9   9      219.93      196.91      8.86 o
   4   9   9       57.18       33.76      6.95 o
   5   9   9      811.65      867.47     19.87 o
   6   9   9      110.94      125.32     18.19 o
   7   9   9      133.69      110.47     18.25 o
   8   9   9       88.18       80.46     19.90 o
   9   9   9        1.18       -9.77     17.54 o
  -2  10   9       26.96       55.24     18.78 o
  -1  10   9       36.98       40.12     12.85 o
   0  10   9      171.78      172.86     21.37 o
   1  10   9      455.16      410.66     25.59 o
   2  10   9        1.18       -0.85      7.12 o
   3  10   9      206.62      202.44     26.65 o
   4  10   9       98.01       92.75     10.21 o
   5  10   9       77.92       75.84     10.72 o
   6  10   9        1.30       13.43     15.75 o
   7  10   9      136.88      179.02     21.14 o
   8  10   9      121.08      137.91     21.44 o
  -1  11   9       13.52        7.02     16.44 o
   0  11   9        0.59       -9.81     18.81 o
   1  11   9       57.36       85.97     18.57 o
   2  11   9        2.30        6.27     15.72 o
   3  11   9      381.74      373.13     35.83 o
   4  11   9        4.35       13.50      8.80 o
   5  11   9      660.36      681.17     19.30 o
   6  11   9      182.21      155.74     21.03 o
   7  11   9        2.90       12.22     18.51 o
   8  11   9        0.11        0.81     17.15 o
   1  12   9      131.44      126.11     22.82 o
   2  12   9       23.53       13.28     17.11 o
   3  12   9       19.49       15.90     16.67 o
   4  12   9       74.77       71.98     10.75 o
   5  12   9      384.51      377.95     24.58 o
   6  12   9       23.93       38.08     18.01 o
   7  12   9       98.76       89.69     20.97 o
   2  13   9        5.00        9.49     17.97 o
   3  13   9       95.91       86.20     18.84 o
   5  13   9        1.03       -4.68     14.89 o
   6  13   9       12.33       10.93     17.31 o
  -2  -8  10       23.95       19.87     17.38 o
  -1  -8  10       23.90       16.49     17.52 o
  -4  -7  10       85.52       77.94     20.92 o
  -3  -7  10       18.74       31.67     20.51 o
  -2  -7  10      188.67      190.71     16.36 o
  -1  -7  10       50.25       51.58     16.12 o
   0  -7  10        6.23        6.89     12.45 o
   1  -7  10       17.64       27.13     19.14 o
   2  -7  10       19.95       58.22     19.12 o
  -5  -6  10        9.98       10.00     13.06 o
  -4  -6  10       33.18       33.68     18.09 o
  -3  -6  10       16.07       16.16     11.50 o
  -2  -6  10      129.42      138.49     14.50 o
  -1  -6  10       18.07        9.57     11.73 o
   0  -6  10      143.32      132.99     17.27 o
   1  -6  10      158.73      149.42     15.56 o
   2  -6  10       16.94       14.88     12.54 o
   3  -6  10       51.14       67.32     14.45 o
   4  -6  10       26.44       38.02     19.15 o
  -6  -5  10        0.73        6.42     16.22 o
  -5  -5  10       12.39       15.32     11.92 o
  -4  -5  10      172.99      202.63     14.01 o
  -3  -5  10       28.94       25.21     10.49 o
  -2  -5  10      241.36      237.05     11.34 o
  -1  -5  10      179.69      169.46     14.59 o
   0  -5  10      186.41      204.83     15.06 o
   1  -5  10       43.43       32.33     11.92 o
   2  -5  10      206.76      203.11     16.42 o
   3  -5  10       22.64       29.06     13.05 o
   4  -5  10        1.83       -3.42     12.03 o
   5  -5  10      115.20      113.05     15.37 o
  -6  -4  10       19.29       30.72     13.03 o
  -5  -4  10       47.81       51.21     10.91 o
  -4  -4  10       23.43       11.82     10.18 o
  -3  -4  10      395.56      429.24     20.20 o
  -2  -4  10      446.50      468.85     17.65 o
  -1  -4  10      143.13      135.53      7.77 o
   0  -4  10      609.73      605.55     16.91 o
   1  -4  10      266.10      283.22     16.33 o
   2  -4  10       71.24       64.56     11.77 o
   3  -4  10        0.46        7.89     11.33 o
   4  -4  10       67.10       50.88     13.08 o
   5  -4  10       62.97       63.46     13.60 o
   6  -4  10      221.50      260.77     18.04 o
   7  -4  10      128.47      107.58     21.42 o
  -6  -3  10      169.10      180.42     18.76 o
  -5  -3  10       24.65       27.88     10.36 o
  -4  -3  10       35.76       38.80     10.47 o
  -3  -3  10        0.03       -0.83     12.21 o
  -2  -3  10       33.68       36.80     14.96 o
  -1  -3  10      254.43      227.50      7.86 o
   0  -3  10     2228.08     2320.97     20.30 o
   1  -3  10       81.81       94.77      9.12 o
   2  -3  10      415.45      388.77     30.95 o
   3  -3  10     1557.37     1630.70     42.11 o
   4  -3  10       45.10       34.63     12.24 o
   5  -3  10       11.64        7.22     10.87 o
   6  -3  10       27.26       27.83     11.54 o
   7  -3  10        0.58       -1.15     11.07 o
   8  -3  10       38.07       51.31     18.55 o
  -6  -2  10       28.09       22.13      9.56 o
  -5  -2  10      135.03      116.34     10.94 o
  -4  -2  10      168.93      147.18     11.24 o
  -3  -2  10      125.84      151.35     10.15 o
  -2  -2  10      152.12      150.61     11.07 o
  -1  -2  10      204.08      189.97      6.46 o
   0  -2  10        1.69        7.22      4.61 o
   1  -2  10     1452.27     1413.52     17.17 o
   2  -2  10     1761.62     1771.28     29.61 o
   3  -2  10      443.58      454.13     17.85 o
   4  -2  10      401.48      351.90     33.49 o
   5  -2  10      255.56      277.52     15.98 o
   6  -2  10       89.63       95.91     19.50 o
   7  -2  10       20.01       21.03     12.15 o
   8  -2  10        7.18       25.80     17.37 o
  -7  -1  10        1.89        4.17     18.22 o
  -6  -1  10       59.25       60.81     11.16 o
  -5  -1  10       20.48       29.50     10.18 o
  -4  -1  10        8.62        8.49      7.28 o
  -3  -1  10       51.29       60.09     10.05 o
  -2  -1  10      507.86      537.82     19.48 o
  -1  -1  10        0.62        0.37      5.53 o
   0  -1  10      235.21      244.49      7.12 o
   1  -1  10       45.15       39.96      5.52 o
   2  -1  10       13.48       12.94      5.69 o
   3  -1  10      135.08      127.71      9.81 o
   4  -1  10     1047.12     1027.97     22.92 o
   5  -1  10      286.02      289.15     15.46 o
   6  -1  10      352.78      344.68     16.54 o
   7  -1  10      235.89      281.87     22.16 o
   8  -1  10       24.10       14.78     16.25 o
  -7   0  10       79.82      105.76     13.76 o
  -6   0  10       53.87       60.69     11.41 o
  -5   0  10       59.75       81.42     11.08 o
  -4   0  10      374.03      391.76     11.78 o
  -3   0  10       51.08       55.63      5.27 o
  -2   0  10       15.75       15.26      4.85 o
  -1   0  10      201.19      237.17      6.13 o
   0   0  10      220.46      227.33      6.97 o
   1   0  10       17.22       15.87      4.72 o
   2   0  10      478.42      474.38     11.76 o
   3   0  10      193.30      194.76     11.64 o
   4   0  10        4.38        4.07      6.42 o
   5   0  10       50.07       36.22      8.74 o
   6   0  10      587.50      564.87     26.26 o
   7   0  10       22.50       21.99     10.59 o
   8   0  10       85.87       80.11     13.73 o
  -7   1  10        0.20       -4.92     16.44 o
  -6   1  10      104.38      104.44     12.28 o
  -5   1  10      243.00      244.32     13.64 o
  -4   1  10      551.47      579.55     17.21 o
  -3   1  10        4.20        8.80      3.36 o
  -2   1  10      674.33      647.74      8.17 o
  -1   1  10      484.11      521.95      9.93 o
   0   1  10      125.96      134.52      6.56 o
   1   1  10       29.27       31.43      4.88 o
   2   1  10       21.34       22.01      5.71 o
   3   1  10       11.93        7.15      6.37 o
   4   1  10      469.31      520.02     11.89 o
   5   1  10       35.47       39.80      6.48 o
   6   1  10       41.56       40.41     13.99 o
   7   1  10        0.19       -3.40     13.61 o
   8   1  10       42.88       62.41     19.67 o
   9   1  10       38.17       26.10     18.64 o
  -7   2  10       38.71       48.89     19.94 o
  -6   2  10       33.15       27.80     10.78 o
  -5   2  10       32.07       21.03     10.04 o
  -4   2  10       46.58       49.45     10.75 o
  -3   2  10      330.22      295.07      6.73 o
  -2   2  10      414.65      405.47      7.71 o
  -1   2  10      111.40      109.49      5.91 o
   0   2  10     1674.56     1560.57     16.05 o
   1   2  10      202.26      187.82      5.28 o
   2   2  10      133.96      132.69      8.13 o
   3   2  10        8.22        7.98      4.93 o
   4   2  10      570.36      538.30     12.36 o
   5   2  10      169.64      153.84      8.60 o
   6   2  10      132.63      127.86     17.47 o
   7   2  10      518.24      526.34     27.62 o
   8   2  10       42.77       43.06     18.06 o
   9   2  10        8.33       19.42     15.16 o
  -6   3  10      137.62      108.19     27.12 o
  -5   3  10      155.41      128.27     19.54 o
  -4   3  10       90.01       87.40     12.83 o
  -3   3  10       22.69       13.63     11.48 o
  -2   3  10       14.00       15.52     12.00 o
  -1   3  10      542.21      524.97     12.44 o
   0   3  10      566.89      560.59     10.65 o
   1   3  10       79.70       75.26      6.91 o
   2   3  10      680.85      636.82      8.84 o
   3   3  10     2378.52     2358.31     36.01 o
   4   3  10       69.07       86.40      7.67 o
   5   3  10       43.24       42.83      8.56 o
   6   3  10       10.16       14.21      7.72 o
   7   3  10       41.91       57.57     17.05 o
   8   3  10      279.13      272.90     23.69 o
   9   3  10       97.17      101.79     19.52 o
  -5   4  10      390.92      376.64     19.53 o
  -4   4  10       32.00       23.37     11.67 o
  -3   4  10       51.58       48.59     12.94 o
  -2   4  10      198.35      203.91     12.17 o
  -1   4  10       29.97       41.97     10.93 o
   0   4  10      255.95      262.39      6.80 o
   1   4  10      404.53      409.97     24.25 o
   2   4  10      329.91      321.06      5.09 o
   3   4  10      420.89      430.52     12.40 o
   4   4  10     1902.13     1921.88     26.52 o
   5   4  10     1102.66     1111.53     19.29 o
   6   4  10      121.63      126.94      8.84 o
   7   4  10       33.86       24.66     15.35 o
   8   4  10       12.66       20.41     14.47 o
   9   4  10        9.54        5.17     16.23 o
  -5   5  10        5.64       15.75     13.86 o
  -4   5  10        0.17        3.77     12.50 o
  -3   5  10      446.49      457.32     16.05 o
  -2   5  10      545.77      540.35     15.91 o
  -1   5  10      262.03      232.04     14.78 o
   0   5  10      135.45      136.72     16.25 o
   1   5  10       38.62       43.80      5.59 o
   2   5  10        1.09        2.27      2.27 o
   3   5  10      503.40      507.08     14.65 o
   4   5  10        0.61        2.87      7.54 o
   5   5  10        6.55        5.31      7.79 o
   6   5  10      536.50      582.68     14.12 o
   7   5  10      965.95      994.08     14.90 o
   8   5  10        0.18        1.11     15.35 o
   9   5  10       17.50        2.92     17.09 o
  -5   6  10       83.54       96.39     23.34 o
  -4   6  10      142.20      147.01     12.70 o
  -3   6  10       45.67       36.82     10.09 o
  -2   6  10        5.00        1.85     11.88 o
  -1   6  10      154.68      164.95     13.80 o
   0   6  10        3.38       10.42     11.43 o
   1   6  10      156.38      142.01     12.55 o
   2   6  10      494.28      510.27     10.00 o
   3   6  10       37.21       35.45      4.61 o
   4   6  10        1.07        1.00      4.92 o
   5   6  10      103.68       97.01     14.90 o
   6   6  10        2.49        1.80     14.15 o
   7   6  10       26.28       24.12      5.97 o
   8   6  10      334.18      352.48     24.90 o
   9   6  10      280.90      331.03     25.47 o
  -5   7  10       72.44       80.30     21.07 o
  -4   7  10        0.08        2.12     11.73 o
  -3   7  10      296.87      324.37     37.89 o
  -2   7  10      458.79      449.42     19.84 o
  -1   7  10      190.63      187.60     23.99 o
   0   7  10        6.67        9.85     11.22 o
   1   7  10        0.20       -0.14      3.04 o
   2   7  10      148.46      138.86      5.56 o
   3   7  10       57.16       57.88      5.14 o
   4   7  10      527.89      535.73     10.18 o
   5   7  10       40.36       28.85      7.67 o
   6   7  10        3.07        8.10     13.63 o
   7   7  10       80.67       79.56      8.23 o
   8   7  10        3.06        9.25     15.95 o
   9   7  10       17.30       17.06     17.17 o
  -3   8  10       55.17       63.57     13.95 o
  -2   8  10        8.35       18.38     12.06 o
  -1   8  10      488.16      512.79     20.54 o
   0   8  10      665.21      732.09     23.04 o
   1   8  10      128.75      113.72      4.94 o
   2   8  10       26.33       32.47     11.88 o
   3   8  10      173.22      160.94      7.59 o
   4   8  10       45.42       40.15      5.69 o
   5   8  10      117.30      113.28      8.34 o
   6   8  10      105.60      105.06     17.64 o
   7   8  10       64.67       37.98     17.12 o
   8   8  10       86.28       86.18     17.18 o
   9   8  10       20.70       50.75     18.74 o
  -2   9  10       11.46        8.52     12.61 o
  -1   9  10       56.83       57.77     23.83 o
   0   9  10       19.57       20.52     12.38 o
   1   9  10      168.56      191.75     20.02 o
   2   9  10      763.87      828.41     16.81 o
   3   9  10      289.62      306.19     16.19 o
   4   9  10        7.67        7.54      8.05 o
   5   9  10      302.98      313.39     14.03 o
   6   9  10       25.91       37.51     15.90 o
   7   9  10        0.85       -3.58     16.48 o
   8   9  10      210.24      208.25     23.47 o
   9   9  10        3.77        4.03     18.44 o
  -1  10  10       10.21       10.74     11.95 o
   0  10  10       39.51       60.42     13.78 o
   1  10  10        0.14        4.15     15.26 o
   2  10  10      123.10      134.50     19.72 o
   3  10  10      395.22      398.38     22.16 o
   4  10  10       79.84       80.38     10.48 o
   5  10  10      314.05      308.71     14.58 o
   6  10  10       71.08       55.88     17.31 o
   7  10  10      120.39      129.36     20.90 o
   8  10  10       51.59       58.38     19.95 o
   0  11  10      220.02      191.43     23.47 o
   1  11  10        4.68        0.29     15.83 o
   2  11  10      124.05      131.74     21.43 o
   3  11  10       16.33       19.91     16.73 o
   4  11  10       46.06       44.48      9.77 o
   5  11  10        4.52        0.80      8.99 o
   6  11  10      191.95      215.11     21.74 o
   7  11  10       44.50       15.19     18.31 o
   8  11  10        8.37       -6.67     18.26 o
   1  12  10      147.52      100.33     21.55 o
   2  12  10       85.16       44.90     19.76 o
   3  12  10        0.06       -3.01     17.13 o
   4  12  10      171.72      164.07     19.88 o
   5  12  10       39.57       30.56     14.15 o
   6  12  10        3.59       -0.05     16.04 o
   7  12  10       53.32       41.74     20.02 o
   2  13  10       27.92       26.35     19.66 o
   3  13  10       40.40       65.73     19.05 o
  -2  -7  11        0.01        1.46     16.60 o
  -1  -7  11        3.76        2.48     16.86 o
   0  -7  11        9.84        9.72     17.33 o
   1  -7  11       93.94       65.89     18.69 o
  -4  -6  11       46.79       64.47     13.76 o
  -3  -6  11      115.59      125.91     14.36 o
  -2  -6  11        0.14        7.67     11.85 o
  -1  -6  11       70.40       71.14     14.60 o
   0  -6  11       48.45       61.52     14.35 o
   1  -6  11        0.34        0.40     13.82 o
   2  -6  11       17.56       16.49     17.46 o
   3  -6  11       33.55       48.86     19.55 o
  -5  -5  11        9.88        9.60     11.74 o
  -4  -5  11       24.50       32.83     13.03 o
  -3  -5  11        7.72        3.87     12.73 o
  -2  -5  11      145.50      142.20     16.99 o
  -1  -5  11       68.80       62.80     13.07 o
   0  -5  11       54.80       60.84     13.81 o
   1  -5  11      145.37      132.99     15.17 o
   2  -5  11      198.62      208.05     16.34 o
   3  -5  11       24.49       26.56     13.52 o
   4  -5  11       31.15       23.25     12.97 o
  -5  -4  11       57.35       67.03     14.07 o
  -4  -4  11        0.01       -0.04     10.49 o
  -3  -4  11      118.32      114.90     16.19 o
  -2  -4  11       34.24       34.63      8.17 o
  -1  -4  11       13.19       10.57      9.94 o
   0  -4  11       15.36       23.23     10.20 o
   1  -4  11      404.81      408.91     18.14 o
   2  -4  11       80.58       54.16     13.17 o
   3  -4  11      295.37      335.48     18.84 o
   4  -4  11      244.68      237.00     28.05 o
   5  -4  11      191.96      190.78     17.14 o
   6  -4  11       90.29       85.86     22.98 o
  -5  -3  11        0.48        6.82     17.93 o
  -4  -3  11       50.85       46.84     10.99 o
  -3  -3  11      417.83      434.93     21.10 o
  -2  -3  11       23.90       23.26     12.75 o
  -1  -3  11       45.17       44.90      7.59 o
   0  -3  11       90.01      103.68      7.52 o
   1  -3  11       48.18       49.63     10.04 o
   2  -3  11      253.04      240.69     15.50 o
   3  -3  11      492.06      464.01     19.40 o
   4  -3  11      341.10      360.40     17.96 o
   5  -3  11       64.54       66.65     13.00 o
   6  -3  11      360.32      333.13     32.62 o
   7  -3  11       93.05      116.06     22.42 o
  -5  -2  11       57.30       74.23     15.31 o
  -4  -2  11       20.81       28.36      9.59 o
  -3  -2  11       29.28       38.76     14.65 o
  -2  -2  11       94.37       87.73     14.01 o
  -1  -2  11      461.29      485.58     10.68 o
   0  -2  11       82.19       76.60      6.73 o
   1  -2  11      364.31      386.40     13.81 o
   2  -2  11      338.33      324.55     13.30 o
   3  -2  11      319.54      322.34     15.86 o
   4  -2  11       14.62       17.01     13.00 o
   5  -2  11      274.18      285.20     16.64 o
   6  -2  11      134.30      118.13     13.51 o
   7  -2  11       59.14       52.13     15.69 o
   8  -2  11       64.71       57.68     19.21 o
  -6  -1  11       96.75      101.86     17.84 o
  -5  -1  11      149.86      126.36     12.95 o
  -4  -1  11      146.44      133.51      9.35 o
  -3  -1  11      126.35      134.94     15.41 o
  -2  -1  11      447.23      449.42     37.44 o
  -1  -1  11        6.08        5.08     10.12 o
   0  -1  11       81.08       77.80      6.70 o
   1  -1  11     1297.23     1309.27     19.97 o
   2  -1  11       10.65       19.03      6.76 o
   3  -1  11      259.81      255.33     14.22 o
   4  -1  11      536.43      578.29     19.20 o
   5  -1  11      139.23      151.84     13.45 o
   6  -1  11        0.04        1.56     11.03 o
   7  -1  11       23.18       14.65     14.92 o
   8  -1  11       73.27       72.53     19.07 o
  -6   0  11        4.19        0.87     15.02 o
  -5   0  11        2.21        4.55     10.27 o
  -4   0  11      823.25      886.82     20.97 o
  -3   0  11      535.96      557.61     12.94 o
  -2   0  11        3.70        2.79      6.63 o
  -1   0  11      817.02      834.68     14.12 o
   0   0  11      589.56      539.88      9.14 o
   1   0  11       81.88       72.27      6.19 o
   2   0  11       10.43       15.78      8.89 o
   3   0  11      413.94      420.29     14.67 o
   4   0  11       83.57       77.69     10.67 o
   5   0  11      127.29      117.50     16.09 o
   6   0  11      532.17      570.93     27.41 o
   7   0  11       94.12       99.16     17.53 o
   8   0  11       18.50       12.32     15.64 o
  -6   1  11       60.76       81.65     15.24 o
  -5   1  11      238.30      243.15     15.10 o
  -4   1  11        0.42       -1.29      9.56 o
  -3   1  11        0.48        1.57      5.92 o
  -2   1  11      939.01      967.87     27.28 o
  -1   1  11      723.09      674.90     11.59 o
   0   1  11       40.24       31.94      7.40 o
   1   1  11      683.72      720.74      9.88 o
   2   1  11      823.56      794.63     13.62 o
   3   1  11       24.21       21.83      8.15 o
   4   1  11       39.50       44.74      7.09 o
   5   1  11      381.92      379.70     11.44 o
   6   1  11       56.68       61.88     11.11 o
   7   1  11      136.20      142.01     19.64 o
   8   1  11      225.51      242.25     24.62 o
  -6   2  11      231.56      182.02     22.80 o
  -5   2  11      149.98      141.92     13.00 o
  -4   2  11       46.59       56.20     10.84 o
  -3   2  11      635.13      600.99     22.32 o
  -2   2  11       17.58       25.44      4.93 o
  -1   2  11       79.74       76.78      6.44 o
   0   2  11      457.57      480.46     10.56 o
   1   2  11     1596.80     1538.96     31.04 o
   2   2  11       54.70       45.52      5.79 o
   3   2  11      530.76      577.71     14.08 o
   4   2  11      385.00      375.82     13.09 o
   5   2  11      405.26      391.37     18.06 o
   6   2  11      120.19      139.87     10.98 o
   7   2  11        7.18       14.48     16.46 o
   8   2  11        2.44        2.37     13.83 o
  -5   3  11        0.17       -2.68     10.27 o
  -4   3  11      130.99      136.99     12.02 o
  -3   3  11      205.18      215.21     15.21 o
  -2   3  11        3.10        5.97      9.15 o
  -1   3  11     2046.57     1994.55     17.09 o
   0   3  11      117.03      124.47      6.77 o
   1   3  11      185.01      199.15      8.14 o
   2   3  11      121.32      129.55      5.43 o
   3   3  11       91.01       81.64      6.37 o
   4   3  11       88.71       91.05     10.29 o
   5   3  11      674.07      695.21     17.33 o
   6   3  11      380.34      378.27     13.59 o
   7   3  11       22.09       12.20     15.81 o
   8   3  11       42.71       60.52     17.62 o
   9   3  11        2.26       -0.03     17.76 o
  -5   4  11      236.75      263.98     18.78 o
  -4   4  11       18.25       20.53     12.54 o
  -3   4  11       29.53       32.70     19.02 o
  -2   4  11        1.15        0.22      9.20 o
  -1   4  11     1278.27     1277.59     37.60 o
   0   4  11        9.65       10.52      4.06 o
   1   4  11      926.84      880.46     17.57 o
   2   4  11      470.53      477.93     13.71 o
   3   4  11      107.26      108.21      5.53 o
   4   4  11       82.96       72.93     14.43 o
   5   4  11      179.92      161.00     10.73 o
   6   4  11        3.72        1.19      7.88 o
   7   4  11      751.91      742.02     30.64 o
   8   4  11      314.74      320.52     24.81 o
   9   4  11        1.71       13.10     16.97 o
  -4   5  11      149.81      137.66     14.97 o
  -3   5  11       20.48       29.51     10.36 o
  -2   5  11       19.59       10.95      9.98 o
  -1   5  11      338.36      328.17     16.08 o
   0   5  11       58.52       51.15     12.15 o
   1   5  11      146.94      157.88      7.08 o
   2   5  11      363.62      379.29     10.22 o
   3   5  11     1589.88     1566.77     13.76 o
   4   5  11      939.69      952.63     29.98 o
   5   5  11       44.84       47.39      9.11 o
   6   5  11       59.88       47.52      8.24 o
   7   5  11       48.33       35.00     15.63 o
   8   5  11       28.76       20.53     16.20 o
   9   5  11      185.53      192.52     21.67 o
  -4   6  11       62.79       50.65     15.00 o
  -3   6  11      169.50      172.02     13.15 o
  -2   6  11      244.06      224.35     15.64 o
  -1   6  11      664.90      684.70     31.52 o
   0   6  11        0.59       -1.68     11.61 o
   1   6  11       92.88       71.48     11.68 o
   2   6  11      435.16      441.35     11.15 o
   3   6  11      163.19      175.16      5.89 o
   4   6  11       23.24       17.98      5.07 o
   5   6  11      157.57      155.80     16.36 o
   6   6  11      526.26      551.06     32.78 o
   7   6  11       24.17       25.63     15.60 o
   8   6  11      146.93      179.90     19.60 o
   9   6  11       10.59       17.49     15.81 o
  -4   7  11        0.07        1.74     18.89 o
  -3   7  11      152.01      175.18     16.30 o
  -2   7  11       75.69       74.53     13.95 o
  -1   7  11        0.27        3.12     12.42 o
   0   7  11      869.68      833.66     24.43 o
   1   7  11      607.76      622.63     20.77 o
   2   7  11      189.47      189.69      9.17 o
   3   7  11      223.94      213.64      8.45 o
   4   7  11      847.76      821.66     18.40 o
   5   7  11       52.93       46.33      8.05 o
   6   7  11        0.42       -4.55     15.09 o
   7   7  11       48.09       62.15     18.16 o
   8   7  11      148.52      132.46     19.24 o
   9   7  11       59.50       50.46     17.72 o
  -2   8  11        7.45       10.57     12.81 o
  -1   8  11       66.54       59.75     13.37 o
   0   8  11       20.98       24.62     12.53 o
   1   8  11        1.66       10.49     11.13 o
   2   8  11      831.40      827.78     31.46 o
   3   8  11     1535.39     1653.72     26.68 o
   4   8  11      407.05      425.73     15.03 o
   5   8  11       88.79      100.48     11.10 o
   6   8  11      130.96      170.78     19.23 o
   7   8  11      123.79      106.74     20.08 o
   8   8  11        5.80       -0.56     17.20 o
   9   8  11        6.05        3.98     17.49 o
  -1   9  11      426.88      434.72     21.18 o
   0   9  11        3.45       17.07     13.19 o
   1   9  11        7.05        8.04     14.94 o
   2   9  11        0.92        4.10     15.37 o
   3   9  11       34.00       36.61      8.00 o
   4   9  11      756.72      803.62     19.48 o
   5   9  11      518.60      572.34     17.74 o
   6   9  11      252.67      203.39     20.21 o
   7   9  11        0.42        1.83     16.33 o
   8   9  11      139.53      110.56     19.81 o
   0  10  11      353.39      376.03     19.77 o
   1  10  11      253.31      299.36     24.19 o
   2  10  11      166.58      180.08     21.24 o
   3  10  11       81.21       92.90     18.59 o
   4  10  11       48.13       46.68      9.65 o
   5  10  11       25.22       26.37      9.19 o
   6  10  11        5.39       14.96     14.76 o
   7  10  11      238.43      263.98     24.10 o
   8  10  11      122.25      116.90     21.02 o
   1  11  11       18.29       25.05     17.84 o
   2  11  11       12.11        8.81     18.31 o
   3  11  11      233.96      246.97     23.39 o
   4  11  11       21.02       14.82     15.70 o
   5  11  11        3.00        3.37      9.27 o
   6  11  11       18.79        7.06     15.30 o
   7  11  11       11.05       12.76     18.93 o
   8  11  11       36.83       27.38     21.01 o
   2  12  11        2.03        1.89     18.85 o
   3  12  11       28.55       31.66     18.63 o
   4  12  11       22.68        6.64     16.74 o
   6  12  11       24.81       24.97     15.82 o
   7  12  11       13.54        8.57     17.83 o
  -1  -6  12       36.93       42.20     17.84 o
   0  -6  12      201.86      228.33     23.91 o
   1  -6  12      119.83      127.55     21.56 o
   2  -6  12      107.80      148.58     22.10 o
  -4  -5  12      148.18      160.90     16.47 o
  -3  -5  12        1.45       -2.01     17.73 o
  -1  -5  12        0.13        1.31     12.35 o
   0  -5  12        9.05       10.80     11.75 o
   1  -5  12        4.94        3.82     12.06 o
   2  -5  12      124.20      123.46     20.22 o
   3  -5  12       27.53       40.24     19.93 o
   4  -5  12        2.96      -12.09     16.44 o
  -4  -4  12        6.78        4.22     12.83 o
  -3  -4  12      200.68      190.10     22.93 o
  -2  -4  12      271.82      317.34     29.77 o
  -1  -4  12        2.34        6.49      9.86 o
   0  -4  12        2.67        5.21      9.81 o
   1  -4  12        1.45        4.73     12.06 o
   2  -4  12       47.11       45.65     12.41 o
   3  -4  12        2.14        2.11     12.04 o
   4  -4  12      108.80      106.89     15.93 o
   5  -4  12      126.81      154.62     22.36 o
  -4  -3  12       27.37       22.69     19.43 o
  -3  -3  12       23.86       24.59     14.31 o
  -2  -3  12       81.01       69.36     13.38 o
  -1  -3  12      116.12      107.72      8.98 o
   0  -3  12      285.51      249.59     18.60 o
   1  -3  12        0.37        0.48      9.73 o
   2  -3  12        1.00       -5.30     11.25 o
   3  -3  12       93.55      114.61     14.17 o
   4  -3  12        3.29        6.32     11.94 o
   5  -3  12       40.97       33.83     13.14 o
   6  -3  12       35.84       33.66     13.56 o
  -4  -2  12       67.25       52.88     16.24 o
  -3  -2  12      110.28      114.64     16.16 o
  -2  -2  12      472.17      482.43     16.15 o
  -1  -2  12        1.52        6.83      9.27 o
   0  -2  12       62.80       55.52      7.77 o
   1  -2  12      225.19      207.16     26.14 o
   2  -2  12      207.78      196.05     13.86 o
   3  -2  12       30.13       25.19     10.85 o
   4  -2  12       47.19       55.84     12.32 o
   5  -2  12       83.39       95.63     13.71 o
   6  -2  12       57.14       62.57     13.98 o
   7  -2  12        9.82        4.04     16.32 o
  -4  -1  12        3.05       -1.76     14.94 o
  -3  -1  12      574.91      591.56     16.73 o
  -2  -1  12      262.97      264.67     13.95 o
  -1  -1  12      158.25      157.51     14.73 o
   0  -1  12      657.90      699.15     14.40 o
   1  -1  12      180.45      181.77     11.98 o
   2  -1  12        4.70        2.44      9.60 o
   3  -1  12       81.38       81.79     11.55 o
   4  -1  12      103.32      114.32     16.57 o
   5  -1  12        2.19       -1.84     13.76 o
   6  -1  12      251.61      262.09     22.10 o
   7  -1  12      276.78      262.68     24.75 o
  -6   0  12       29.09       63.79     19.12 o
  -5   0  12        4.95        3.85     17.27 o
  -4   0  12      130.60      142.60     13.10 o
  -3   0  12       54.59       53.74     10.86 o
  -2   0  12       40.90       36.77     10.41 o
  -1   0  12      528.89      516.37     18.51 o
   0   0  12      749.40      733.46     20.63 o
   1   0  12        9.00       10.56      6.72 o
   2   0  12     1823.31     1818.42     21.10 o
   3   0  12      776.90      808.84     33.59 o
   4   0  12       42.18       39.47     10.46 o
   5   0  12       29.06       22.62     13.62 o
   6   0  12       15.34       30.03     16.32 o
   7   0  12        5.30        3.95     14.64 o
   8   0  12       52.19       38.55     17.44 o
  -5   1  12       48.60       36.42     17.79 o
  -4   1  12      278.18      269.04     14.95 o
  -3   1  12        7.90        6.57      9.88 o
  -2   1  12       78.12       75.11      9.08 o
  -1   1  12        4.02        1.66      8.87 o
   0   1  12        0.96        2.09      6.76 o
   1   1  12      258.91      254.92      7.68 o
   2   1  12      788.95      744.88     16.51 o
   3   1  12       61.68       60.94      9.83 o
   4   1  12      768.39      775.35     18.72 o
   5   1  12      444.26      432.86     15.72 o
   6   1  12       37.40       46.94     14.83 o
   7   1  12        4.43        0.49     15.08 o
   8   1  12        0.03        0.92     11.99 o
  -5   2  12        6.54       16.52     17.69 o
  -4   2  12       65.66       81.47     12.35 o
  -3   2  12       28.50       14.87     10.18 o
  -2   2  12       93.69      100.67      9.52 o
  -1   2  12      108.25      114.83     10.76 o
   0   2  12      480.02      479.51     12.84 o
   1   2  12      113.64      118.37      8.82 o
   2   2  12        2.28       -0.18      4.92 o
   3   2  12      124.31      111.21      8.97 o
   4   2  12      615.79      578.98     19.60 o
   5   2  12      364.63      358.23     13.84 o
   6   2  12       89.77       85.38      8.73 o
   7   2  12      571.90      582.19     29.88 o
   8   2  12       28.47       26.93     17.78 o
  -4   3  12      267.28      277.75     20.68 o
  -3   3  12        4.94        4.72      8.42 o
  -2   3  12       11.66        9.23      8.65 o
  -1   3  12        0.81       -1.69      8.67 o
   0   3  12      108.00      114.31     10.40 o
   1   3  12      121.81      114.35      7.34 o
   2   3  12      486.68      477.40      7.80 o
   3   3  12      240.94      241.70      9.93 o
   4   3  12      188.03      177.09     10.22 o
   5   3  12      220.32      215.33     10.02 o
   6   3  12        2.79       11.97      9.16 o
   7   3  12      291.77      263.54     22.94 o
   8   3  12       76.61       59.71     16.93 o
  -4   4  12       18.91       11.83     14.22 o
  -3   4  12      444.35      445.01     26.56 o
  -2   4  12      575.87      595.58     21.52 o
  -1   4  12      309.67      287.29     15.95 o
   0   4  12      408.07      449.30     18.61 o
   1   4  12       38.75       31.93      6.52 o
   2   4  12       43.07       39.32      7.04 o
   3   4  12      456.66      408.85     16.47 o
   4   4  12      858.65      845.87     19.53 o
   5   4  12      609.15      587.73     16.84 o
   6   4  12        1.74       -4.13      8.50 o
   7   4  12      734.31      734.06     31.52 o
   8   4  12        0.49      -11.07     17.22 o
  -4   5  12       72.23      106.04     25.41 o
  -3   5  12      702.15      750.44     21.02 o
  -2   5  12       19.47       12.90     12.73 o
  -1   5  12      175.46      160.61     14.45 o
   0   5  12     1236.90     1277.25     28.24 o
   1   5  12      237.15      231.22     15.26 o
   2   5  12      245.26      244.17     10.73 o
   3   5  12       19.03       20.95      3.71 o
   4   5  12       52.45       59.48      9.18 o
   5   5  12       56.76       51.37      9.44 o
   6   5  12      844.25      828.28     18.63 o
   7   5  12      623.72      630.94     29.53 o
   8   5  12       22.29        2.78     16.83 o
   9   5  12      226.33      206.20     24.31 o
  -3   6  12       14.26       18.71     14.38 o
  -2   6  12       22.88       22.39     12.06 o
  -1   6  12      150.85      170.65     15.91 o
   0   6  12      163.24      163.09     15.37 o
   1   6  12       26.36       28.46     11.18 o
   2   6  12     1171.76     1149.82     37.37 o
   3   6  12      869.75      860.46     16.02 o
   4   6  12      231.29      227.25     15.61 o
   5   6  12      103.60       81.91      9.77 o
   6   6  12       10.31       11.09      8.88 o
   7   6  12      120.09       96.44     18.47 o
   8   6  12      493.20      550.04     30.25 o
   9   6  12      361.04      343.96     26.71 o
  -2   7  12      213.66      198.40     17.11 o
  -1   7  12        1.42        1.25     12.86 o
   0   7  12        0.61       -1.92     11.76 o
   1   7  12      337.22      366.08     19.31 o
   2   7  12      159.76      161.03     19.64 o
   3   7  12        6.61        6.77      6.54 o
   4   7  12     1063.72     1084.02     25.91 o
   5   7  12      519.08      533.87     23.33 o
   6   7  12       60.80       73.63     16.31 o
   7   7  12      172.82      206.68     22.28 o
   8   7  12        1.98      -15.17     18.22 o
   9   7  12        4.39       14.22     16.79 o
  -1   8  12      128.32      114.97     14.52 o
   0   8  12      462.02      451.99     20.82 o
   1   8  12        7.52        6.44     10.90 o
   2   8  12       64.51       60.77     18.35 o
   3   8  12       45.62       36.66      7.45 o
   4   8  12        1.65        5.23      8.18 o
   5   8  12       22.20       12.08     11.41 o
   6   8  12      371.09      394.38     23.95 o
   7   8  12      495.67      547.34     29.38 o
   8   8  12       36.71       27.82     17.72 o
   0   9  12       10.69        1.65     13.57 o
   1   9  12      244.30      222.25     23.67 o
   2   9  12      626.51      667.26     32.00 o
   3   9  12        2.13        6.60     16.31 o
   4   9  12      180.78      196.13     12.13 o
   5   9  12       42.03       51.54     10.29 o
   6   9  12       70.05       50.11     15.49 o
   7   9  12       25.66       10.62     16.96 o
   8   9  12       96.38      104.41     21.61 o
   1  10  12       21.19       30.06     18.21 o
   2  10  12       54.94       54.97     19.16 o
   3  10  12       64.78       71.30     18.91 o
   4  10  12      457.56      482.15     27.71 o
   5  10  12        3.50        2.56      8.92 o
   6  10  12      232.86      236.24     20.01 o
   7  10  12      232.59      258.80     24.30 o
   8  10  12       21.66       11.34     20.24 o
   2  11  12       58.56       91.50     19.59 o
   3  11  12       68.96       57.57     20.45 o
   4  11  12       21.22       19.11     16.97 o
   5  11  12       60.61       64.36     17.48 o
   6  11  12      306.71      301.55     21.84 o
   7  11  12        4.81        5.35     17.27 o
   3  12  12       18.27       15.57     19.27 o
   4  12  12      188.78      209.33     22.59 o
   1  -5  13      222.27      232.76     23.90 o
   2  -5  13      184.29      149.76     21.58 o
   3  -5  13       77.46       57.23     20.59 o
   1  -4  13      486.49      492.93     26.47 o
   2  -4  13       29.60       87.12     17.70 o
   3  -4  13      264.21      276.09     24.94 o
   4  -4  13      188.93      192.42     23.28 o
  -3  -3  13      304.86      310.10     29.01 o
  -1  -3  13       62.63       73.19     23.61 o
   0  -3  13       59.28       60.36     22.81 o
   1  -3  13       98.63       87.59     12.83 o
   2  -3  13       59.62       51.76     11.96 o
   3  -3  13      171.81      159.50     24.26 o
   4  -3  13      253.10      231.94     22.72 o
   5  -3  13      169.11      182.80     23.96 o
  -3  -2  13       26.58       16.87     12.22 o
  -2  -2  13        5.52        0.60     10.37 o
  -1  -2  13       81.43       80.87     11.94 o
   0  -2  13       38.44       40.94     10.08 o
   1  -2  13      258.10      243.98     24.25 o
   2  -2  13       17.79       25.14     11.22 o
   3  -2  13       25.95       36.02     14.94 o
   4  -2  13        8.77       11.25     14.68 o
   5  -2  13      195.81      147.30     20.33 o
   6  -2  13       14.49       13.55     16.05 o
  -3  -1  13       99.58      113.38     13.22 o
  -2  -1  13        9.37       10.02     12.17 o
  -1  -1  13       93.14       99.24     12.40 o
   0  -1  13        0.50        4.88      9.30 o
   1  -1  13      120.92      136.97     11.59 o
   2  -1  13       18.81       20.49      9.74 o
   3  -1  13      180.18      176.31     13.19 o
   4  -1  13      388.56      420.71     23.98 o
   5  -1  13       61.09       59.39     16.87 o
   6  -1  13       13.86       14.55     16.02 o
   7  -1  13        5.71       -0.16     16.52 o
  -4   0  13      148.59      195.56     23.80 o
  -3   0  13      177.97      158.47     13.58 o
  -2   0  13       61.82       64.87     11.50 o
  -1   0  13      341.11      378.41     24.63 o
   0   0  13        1.87       11.88     10.74 o
   1   0  13        3.10       -2.61      6.09 o
   2   0  13        5.30       13.21      8.38 o
   3   0  13        0.87        1.03      9.04 o
   4   0  13       10.53        1.90      9.56 o
   5   0  13      214.16      200.18     18.92 o
   6   0  13      420.40      491.42     26.77 o
   7   0  13      108.09      105.87     19.40 o
  -4   1  13        5.78       -9.79     15.82 o
  -3   1  13       40.59       44.08      8.93 o
  -2   1  13      225.93      235.07     12.10 o
  -1   1  13      151.37      151.19     15.44 o
   0   1  13      231.55      224.24     15.15 o
   1   1  13      944.66     1025.23     24.13 o
   2   1  13      372.95      362.29     13.18 o
   3   1  13       10.99        2.49      8.19 o
   4   1  13        1.17        7.23      9.01 o
   5   1  13       12.01       18.99      9.59 o
   6   1  13       20.16       19.08     14.46 o
   7   1  13       97.11       86.12     18.06 o
   8   1  13      120.14      107.69     19.92 o
  -4   2  13       95.34      127.47     21.53 o
  -3   2  13      264.16      280.51     12.86 o
  -2   2  13       14.93       18.77      9.72 o
  -1   2  13        6.13       -2.89     10.10 o
   0   2  13      246.55      233.87     15.78 o
   1   2  13      356.22      352.58     17.47 o
   2   2  13      464.77      416.32     16.02 o
   3   2  13      838.20      836.59     17.43 o
   4   2  13      490.08      500.94     23.48 o
   5   2  13       15.35        6.60      9.29 o
   6   2  13        0.46        8.13      9.42 o
   7   2  13       72.13       43.84     11.59 o
   8   2  13        0.86       13.85     15.28 o
  -3   3  13       27.00       20.78      9.66 o
  -2   3  13      342.18      395.60     15.85 o
  -1   3  13      804.81      790.37     19.30 o
   0   3  13      193.27      194.11     12.74 o
   1   3  13       18.28        6.35      9.14 o
   2   3  13      281.04      289.10     21.59 o
   3   3  13       26.84       18.80     10.38 o
   4   3  13       13.96       17.15      7.71 o
   5   3  13     1302.08     1321.57     31.64 o
   6   3  13      182.80      194.35     10.62 o
   7   3  13       49.59       53.24     18.44 o
   8   3  13       67.77       51.18     19.65 o
  -3   4  13       46.59       49.66     10.40 o
  -2   4  13      248.64      224.15     13.71 o
  -1   4  13       80.15       86.06     10.92 o
   0   4  13      178.22      197.75     12.25 o
   1   4  13      241.28      252.56     14.57 o
   2   4  13      235.76      233.06     21.58 o
   3   4  13       46.47       35.92     14.51 o
   4   4  13       52.29       35.26      7.50 o
   5   4  13      280.27      247.28      9.88 o
   6   4  13       65.45       55.23     10.41 o
   7   4  13      185.16      199.46     22.28 o
   8   4  13      318.50      316.69     26.22 o
  -2   5  13        0.01       -4.33     12.22 o
  -1   5  13       49.77       33.34     13.39 o
   0   5  13      128.92      119.47     14.09 o
   1   5  13       64.82       77.25     15.90 o
   2   5  13        1.81       -6.46     16.78 o
   3   5  13      428.10      402.82     23.40 o
   4   5  13       22.62       25.11      5.78 o
   5   5  13       23.61        9.99      8.74 o
   6   5  13        0.61       -0.21      9.08 o
   7   5  13        0.83       -1.88     16.02 o
   8   5  13        9.39       -1.20     17.10 o
  -2   6  13      279.46      276.37     18.51 o
  -1   6  13      445.05      487.07     21.22 o
   0   6  13       11.44       12.24     12.17 o
   1   6  13        2.33       -1.76     10.71 o
   2   6  13        0.29        8.52     16.85 o
   3   6  13      134.02      126.27     18.11 o
   4   6  13       21.56       32.18     10.83 o
   5   6  13        2.10        1.89      8.59 o
   6   6  13       24.29       25.17      8.82 o
   7   6  13       27.94       22.87     17.05 o
   8   6  13       83.82       95.61     19.56 o
  -1   7  13        0.16        3.80     12.57 o
   0   7  13      234.05      225.07     16.59 o
   1   7  13      575.01      576.90     22.03 o
   2   7  13       86.92       94.49     18.07 o
   3   7  13      351.64      350.23     29.27 o
   4   7  13      129.37      129.90     14.54 o
   5   7  13       22.57       42.34     12.51 o
   6   7  13       17.69       20.38      8.88 o
   7   7  13      134.74      136.00     20.85 o
   8   7  13       55.88       84.78     18.46 o
   0   8  13       27.35       31.37     13.13 o
   1   8  13       25.31       28.03     13.40 o
   2   8  13      171.96      170.88     21.01 o
   3   8  13      673.54      748.55     32.79 o
   4   8  13      209.00      202.23     12.32 o
   5   8  13      128.29      106.48     13.80 o
   6   8  13       77.51       74.19     15.91 o
   7   8  13       21.87       20.07     16.47 o
   8   8  13        0.30        0.73     18.76 o
   1   9  13       48.45       40.77     18.27 o
   2   9  13        3.63        8.63     15.89 o
   3   9  13       12.26       13.78     16.01 o
   4   9  13       97.90      120.17     21.11 o
   5   9  13      446.32      514.99     18.13 o
   6   9  13      202.22      244.34     20.15 o
   7   9  13      176.44      184.05     22.72 o
   8   9  13      324.96      336.20     28.06 o
   2  10  13        6.30       -7.86     15.61 o
   3  10  13      186.65      167.44     23.28 o
   4  10  13        9.97        9.20     17.10 o
   5  10  13        7.47        4.59     17.16 o
   6  10  13        6.55        4.91     13.12 o
   7  10  13      254.15      276.14     24.24 o
   8  10  13       53.20       48.71     21.05 o
   3  11  13      135.95      125.72     23.27 o
   4  11  13       49.64       54.07     19.77 o
   5  11  13       98.72      110.19     19.94 o
   7  11  13        6.43       15.58     16.47 o
   4  12  13       36.03       35.97     18.99 o
   4  -3  14       22.43       16.67     16.40 o
   0  -2  14        0.39       -4.24     23.70 o
   1  -2  14       15.01       20.75     22.99 o
   2  -2  14      193.15      222.11     25.54 o
   3  -2  14       21.76       37.23     15.35 o
   4  -2  14      131.75      134.82     19.08 o
   5  -2  14      416.61      398.97     26.77 o
   6  -2  14        0.67        0.76     18.00 o
  -3  -1  14      194.91      198.64     23.25 o
  -2  -1  14       78.73       85.44     17.87 o
  -1  -1  14        0.92       12.26     11.04 o
   0  -1  14      295.34      327.54     30.23 o
   1  -1  14      257.81      238.98     27.43 o
   2  -1  14       38.78       38.11     21.15 o
   3  -1  14        1.68       17.84     18.53 o
   4  -1  14       30.55       32.35     14.70 o
   5  -1  14       87.28       92.59     17.41 o
   6  -1  14      375.68      374.77     26.20 o
  -3   0  14        6.09        7.95     20.06 o
  -2   0  14       42.24       36.27     13.13 o
  -1   0  14       44.24       41.71     12.77 o
   0   0  14      350.22      325.43     24.48 o
   1   0  14        2.66       12.98     19.78 o
   2   0  14      600.51      612.93     32.54 o
   3   0  14      265.17      242.67     23.84 o
   4   0  14       36.91       29.67     10.82 o
   5   0  14        1.14       12.43     13.53 o
   6   0  14       31.64       34.30     15.95 o
   7   0  14       29.41       22.51     15.88 o
  -3   1  14       33.60       10.45     15.78 o
  -2   1  14       41.87       50.55     13.96 o
  -1   1  14        8.40        6.53     12.95 o
   0   1  14        1.48       -0.62     12.54 o
   1   1  14       66.73       61.13     11.93 o
   2   1  14      227.60      237.32     23.79 o
   3   1  14        2.68        7.42     18.30 o
   4   1  14      213.32      219.60     13.20 o
   5   1  14      278.31      283.52     14.74 o
   6   1  14       17.60       13.55     13.60 o
   7   1  14       24.53       36.81     16.36 o
   8   1  14        4.67        2.35     17.99 o
  -3   2  14       60.97       65.19     20.77 o
  -2   2  14       21.21       18.46     10.92 o
  -1   2  14      229.46      226.97     14.11 o
   0   2  14      296.40      276.21     18.92 o
   1   2  14      112.37      110.28     13.53 o
   2   2  14        1.45       -2.64     15.60 o
   3   2  14       18.86       24.04     16.10 o
   4   2  14       48.71       35.12     16.73 o
   5   2  14        0.15        1.17      9.22 o
   6   2  14      237.70      212.59     18.14 o
   7   2  14       78.95       69.59     16.72 o
   8   2  14        4.78      -11.69     15.78 o
  -2   3  14        7.26        0.25      9.97 o
  -1   3  14       79.24       88.00     15.63 o
   0   3  14      150.47      157.33     12.81 o
   1   3  14      139.04      126.81     14.53 o
   2   3  14      776.57      800.72     31.96 o
   3   3  14      143.27      157.21     19.92 o
   4   3  14       32.64       37.44     16.08 o
   5   3  14       31.84       38.48     15.37 o
   6   3  14        6.03        3.94     12.57 o
   7   3  14       76.37       59.78     11.79 o
   8   3  14       26.48       12.48     14.66 o
  -2   4  14      243.08      227.77     17.91 o
  -1   4  14       15.95        9.64     10.39 o
   0   4  14      224.04      190.50     12.45 o
   1   4  14      148.81      163.96     12.03 o
   2   4  14       77.79       72.85     16.53 o
   3   4  14      313.11      319.93     22.52 o
   4   4  14      495.64      533.18     25.74 o
   5   4  14      446.75      424.27     23.26 o
   6   4  14        5.38        4.83     15.32 o
   7   4  14        0.89       -8.14     10.13 o
  -1   5  14       78.82       74.75     11.07 o
   0   5  14      962.58      946.82     21.87 o
   1   5  14        2.01        5.55     10.21 o
   2   5  14       78.46       79.83     12.92 o
   3   5  14       16.39       11.03     14.76 o
   4   5  14      202.10      150.89     17.96 o
   5   5  14        3.35       -0.82      9.51 o
   6   5  14      224.64      221.35     21.16 o
   7   5  14       99.18      115.74     19.49 o
   8   5  14        1.44        1.37     17.13 o
  -1   6  14        9.94        2.09     13.24 o
   0   6  14      147.54      148.66     15.62 o
   1   6  14      319.19      343.69     18.42 o
   2   6  14      365.83      323.87     26.26 o
   3   6  14       32.00       26.90     11.85 o
   4   6  14      562.74      582.87     37.99 o
   5   6  14        1.45        2.31      8.91 o
   6   6  14        4.93       -0.04     15.00 o
   7   6  14        0.48      -11.23     17.06 o
   8   6  14       52.49       71.68     18.00 o
   0   7  14       83.49       98.19     16.27 o
   1   7  14       10.10       11.72     11.83 o
   2   7  14       10.27        9.95     15.29 o
   3   7  14       28.09       37.69     17.48 o
   4   7  14      517.22      509.64     21.12 o
   5   7  14       11.35       14.22      8.68 o
   6   7  14       96.23      106.33     18.12 o
   7   7  14      158.66      150.95     21.69 o
   8   7  14       21.37       19.52     19.38 o
   1   8  14        8.85       13.30     15.92 o
   2   8  14       57.50       55.32     17.59 o
   3   8  14       98.11       99.28     21.18 o
   4   8  14        5.85        4.42     15.78 o
   5   8  14       61.88       57.92     12.35 o
   6   8  14      344.03      357.76     23.06 o
   7   8  14        8.59       22.60     16.42 o
   8   8  14       42.03       35.84     19.31 o
   2   9  14      145.51      144.30     22.67 o
   3   9  14       96.89       99.84     20.35 o
   4   9  14       27.37       16.07     17.45 o
   6   9  14       14.73        3.38     12.95 o
   7   9  14       43.37       33.30     16.45 o
   8   9  14       41.87       58.05     19.34 o
   3  10  14        0.44       -6.73     17.79 o
   4  10  14       73.94       74.73     22.09 o
   5  10  14        0.68       -6.82     17.88 o
   4  11  14        7.56        4.94     19.37 o
   5  11  14       43.25       21.48     18.20 o
   1  -1  15       41.83       11.15     19.41 o
   2  -1  15        0.01        2.72     22.31 o
   3  -1  15       96.75       91.89     22.31 o
  -2   0  15       27.88        9.70     17.82 o
  -1   0  15       25.66       29.34     16.25 o
   0   0  15       19.09       34.42     11.87 o
   1   0  15        0.06       -7.81     21.95 o
   2   0  15       11.57       10.09     19.76 o
   3   0  15       86.80       87.39     20.85 o
   4   0  15        2.12        3.14     17.66 o
  -2   1  15       74.24       63.64     20.64 o
  -1   1  15       36.30       35.27     18.55 o
   0   1  15        0.46       -1.03     12.89 o
   1   1  15      130.67      121.90     21.41 o
   2   1  15      129.51       87.34     20.53 o
   3   1  15       43.74       24.37     17.42 o
   4   1  15        8.59       -5.70     17.25 o
   5   1  15       29.49       23.63     17.39 o
  -2   2  15        3.30        9.00     18.68 o
  -1   2  15       39.00       74.71     22.04 o
   0   2  15        2.81        0.18     13.51 o
   1   2  15      127.62      135.26     23.01 o
   2   2  15        0.60       -7.52     17.97 o
   3   2  15      298.16      267.80     23.92 o
   4   2  15      277.76      247.27     22.94 o
   5   2  15       63.76       55.64     16.98 o
  -1   3  15      156.81      143.10     22.27 o
   0   3  15       47.93       64.17     14.29 o
   1   3  15       41.51       34.32     12.23 o
   2   3  15       24.89       14.11     18.25 o
   3   3  15        0.93        3.19     15.00 o
   4   3  15        5.89       10.90     15.53 o
   5   3  15      576.69      581.98     27.48 o
  -1   4  15        8.49       10.86     19.19 o
   0   4  15        0.54        5.33      9.94 o
   1   4  15      379.99      384.86     37.10 o
   2   4  15       90.61       84.55     17.82 o
   3   4  15       71.45       48.99     16.76 o
   4   4  15       47.81       54.92     16.94 o
   5   4  15        1.02       -1.67     15.02 o
   0   5  15       49.17       54.18     11.50 o
   1   5  15       13.04        4.41     10.20 o
   2   5  15      109.43      118.58     19.63 o
   3   5  15      372.55      350.65     24.62 o
   4   5  15       46.58       56.77     17.11 o
   5   5  15        3.17       -0.44     13.98 o
   6   5  15      114.79      125.93     19.19 o
   7   5  15       29.41       29.86     18.75 o
   1   6  15       64.24       49.32     11.31 o
   2   6  15       10.46        6.58     11.60 o
   3   6  15        0.67       -1.24     14.94 o
   4   6  15       11.38       11.80     15.41 o
   5   6  15      238.46      235.45     22.00 o
   6   6  15       69.37       68.67     17.03 o
   7   6  15       32.54       33.62     17.57 o
   2   7  15       14.89       24.00     17.47 o
   3   7  15       40.46       38.74     18.98 o
   4   7  15      130.60       94.48     16.91 o
   5   7  15        7.80        2.64      8.38 o
   6   7  15       34.05       27.74     14.69 o
   7   7  15      132.13      107.05     20.15 o
   3   8  15      462.32      467.88     30.38 o
   5   8  15       35.33       13.51     13.71 o
   7   8  15        1.53        5.03     15.52 o
   4   9  15       53.26       68.69     19.57 o
   3   0  16      201.91      211.66     26.88 o
   4   0  16        2.45       10.32     18.36 o
  -1   1  16        5.59       -5.53     17.85 o
   0   1  16       37.25       58.93     18.60 o
   2   1  16       17.76       17.89     18.86 o
   3   1  16       55.81       51.22     18.89 o
   4   1  16       71.26       84.81     21.40 o
  -1   2  16      118.93       97.14     23.30 o
   0   2  16      263.10      327.06     27.97 o
   2   2  16       13.92        8.43     20.69 o
   3   2  16       24.53       20.95     18.33 o
   4   2  16        6.17        1.32     16.41 o
   5   2  16        5.85       -0.02     16.49 o
   0   3  16       53.71       48.68     20.99 o
   2   3  16      405.08      399.42     28.18 o
   3   3  16       64.33       57.61     19.06 o
   4   3  16       18.87       10.82     15.76 o
   5   3  16      106.92      114.12     19.23 o
   2   4  16        5.76        0.68     15.96 o
   3   4  16       12.14       -0.14     15.74 o
   4   4  16      221.09      246.80     22.32 o
   5   4  16      415.53      410.32     25.38 o
   2   5  16       13.47       19.71     16.21 o
   3   5  16      234.63      211.69     22.02 o
   4   5  16       13.37        0.00     15.97 o
   5   5  16        1.00       -5.26     14.46 o
   2   6  16      203.40      183.94     22.97 o
   3   6  16      262.87      255.57     23.73 o
   4   6  16       80.69       71.61     16.63 o
   5   6  16      146.10      161.69     19.14 o
   7   6  16        5.07       -1.60     17.94 o
   3   7  16      101.62       93.89     18.86 o
   4   7  16      299.26      263.70     22.53 o
   5   7  16      157.93      162.14     19.20 o
   4   8  16        7.00        0.45     14.57 o
   4   3  17        7.91        7.76     16.68 o
   4   4  17        5.00       -2.18     16.65 o
   4   5  17       10.88       35.30     16.92 o
   4   6  17        0.16        1.12     14.06 o
 
